# Supplementary material for: cyclo-Tetra-μ-oxido-tetra­kis­[(acetyl­acetonato-κ2 O,O′)bis­(ethano­lato-κO)niobium(V)]
Source: Acta Crystallogr Sect E Struct Rep Online. 2011 Nov 5;67(Pt 12):m1669–70. doi: 10.1107/S1600536811044138 (PMC3238602; doi:10.1107/S1600536811044138)
Supplement: Supplementary file 2 [file e-67-m1669-Isup2.hkl]

#
# h,k,l, Fc-squared, Fo-squared, sigma(Fo-squared) and status flag
#
data_I
_shelx_title ' 11Tlh2_0ma in P2(1)/n'
_shelx_refln_list_code          4
_shelx_F_calc_maximum      450.59
_exptl_crystal_F_000      1216.00
_reflns_d_resolution_high  0.7570
 
loop_
 _symmetry_equiv_pos_as_xyz
 'x, y, z'
 '-x, y+1/2, -z+1/2'
 '-x, -y, -z'
 'x, -y-1/2, z-1/2'
 
_cell_length_a    13.9070
_cell_length_b    12.6620
_cell_length_c    21.3543
_cell_angle_alpha  90.000
_cell_angle_beta  136.982
_cell_angle_gamma  90.000
 
_shelx_F_squared_multiplier     1.000
 
loop_
 _refln_index_h
 _refln_index_k
 _refln_index_l
 _refln_F_squared_calc
 _refln_F_squared_meas
 _refln_F_squared_sigma
 _refln_observed_status
   2   0   0     7926.77     7969.68     74.07 o
   3   0   0     1994.75     1958.68     23.79 o
   4   0   0     2551.34     2391.47     32.77 o
   5   0   0    15698.71    15808.44    182.09 o
   6   0   0    26693.26    26315.88    326.53 o
   7   0   0      519.51      663.37     28.14 o
   8   0   0     7639.87     7849.17    116.04 o
   9   0   0       31.66       16.73      9.86 o
  10   0   0       34.74       19.91     14.72 o
  11   0   0     4687.65     4646.70    144.84 o
  12   0   0     2036.48     2184.47     97.00 o
   2   1   0     2204.92     2197.51     43.17 o
   3   1   0    29219.24    27791.17    200.00 o
   4   1   0     1761.79     1595.44     18.77 o
   5   1   0     2563.86     2750.82     28.39 o
   6   1   0     1458.82     1536.06     23.15 o
   7   1   0       30.35       33.05      6.98 o
   8   1   0     3353.25     3486.37     44.49 o
   9   1   0     2423.93     2592.39     40.85 o
  10   1   0       39.73       35.02      9.98 o
  11   1   0      875.62      914.87     38.70 o
  12   1   0       16.17        1.12     17.04 o
   0   2   0    12186.02     9152.74    663.70 o
   1   2   0      345.94      354.69      7.99 o
   2   2   0        3.63        6.14      1.59 o
   3   2   0       51.53       27.49      2.90 o
   4   2   0     3675.76     3711.83     85.50 o
   5   2   0      359.77      423.47     10.16 o
   6   2   0     1115.05     1131.47     18.30 o
   7   2   0      309.02      300.31     11.93 o
   8   2   0       61.17       59.88      7.84 o
   9   2   0       32.40       21.83      7.86 o
  10   2   0        1.15       -8.80      8.80 o
  11   2   0     1349.27     1329.57     39.97 o
  12   2   0      486.73      476.11     32.85 o
   1   3   0      113.95      169.94      3.85 o
   2   3   0    14381.25    14632.50     97.94 o
   3   3   0    18213.36    17380.33    124.21 o
   4   3   0     2749.12     2982.25     42.83 o
   5   3   0      521.76      519.91     10.76 o
   6   3   0        2.42        7.53      4.16 o
   7   3   0      413.71      444.10     13.63 o
   8   3   0     3111.29     3326.08     48.73 o
   9   3   0     6409.18     6602.15     79.75 o
  10   3   0      262.42      207.50     17.16 o
  11   3   0     1313.04     1242.91     39.06 o
  12   3   0       37.74       43.66     17.01 o
   0   4   0    25617.79    25228.26    205.08 o
   1   4   0     1987.58     1752.43     14.39 o
   2   4   0      132.04      182.75      5.36 o
   3   4   0      313.53      412.17      7.52 o
   4   4   0     1899.96     1665.15     21.88 o
   5   4   0     7735.65     7795.41     73.67 o
   6   4   0    11871.21    12417.68    228.88 o
   7   4   0     1735.50     1822.79     43.22 o
   8   4   0      946.74     1036.02     26.31 o
   9   4   0        1.45        1.10      8.51 o
  10   4   0      469.58      465.54     25.11 o
  11   4   0     1195.91     1194.01     38.48 o
  12   4   0      673.58      655.94     38.65 o
   1   5   0     6182.15     5557.02     39.85 o
   2   5   0      179.82      122.43      4.67 o
   3   5   0      813.79      906.67     14.31 o
   4   5   0      170.50       85.97      6.19 o
   5   5   0    10039.31     9706.11     89.69 o
   6   5   0      483.76      551.32     14.91 o
   7   5   0     2049.18     2101.92     59.56 o
   8   5   0      550.07      507.49     21.62 o
   9   5   0     1242.55     1509.97     46.60 o
  10   5   0      644.84      620.97     28.11 o
  11   5   0      272.33      310.82     22.69 o
   0   6   0    20660.90    21507.29    208.73 o
   1   6   0      940.14      948.56     12.16 o
   2   6   0    11709.22    12148.69     90.46 o
   3   6   0      216.08      184.34      7.35 o
   4   6   0     1151.52     1040.24     16.91 o
   5   6   0     8598.99     9032.78     89.77 o
   6   6   0    11599.80    11483.66    106.67 o
   7   6   0       34.63       20.11      8.93 o
   8   6   0     2028.69     2223.49     43.75 o
   9   6   0       10.82        9.72     12.08 o
  10   6   0      150.13      175.92     17.79 o
  11   6   0      822.73      862.08     40.75 o
   1   7   0     4030.22     3986.53     35.52 o
   2   7   0     5657.03     5758.29     48.02 o
   3   7   0     8268.27     8064.76     66.57 o
   4   7   0      954.42      855.71     17.66 o
   5   7   0        7.23       12.21      5.77 o
   6   7   0      783.79      869.23     31.25 o
   7   7   0      864.19      935.70     35.37 o
   8   7   0     2451.92     2503.42     47.32 o
   9   7   0      449.85      431.07     30.94 o
  10   7   0        0.39       -6.45     17.54 o
  11   7   0      136.02      175.08     25.14 o
   0   8   0        6.26        6.52      6.96 o
   1   8   0     4023.44     3743.93     35.89 o
   2   8   0     7035.28     6849.99     61.04 o
   3   8   0      554.36      561.50     13.53 o
   4   8   0    11193.18    11290.54    130.94 o
   5   8   0      623.52      590.20     16.56 o
   6   8   0       24.30       30.57     10.93 o
   7   8   0      956.61      881.13     26.55 o
   8   8   0      294.10      257.69     17.68 o
   9   8   0     1598.81     1729.35     51.90 o
  10   8   0     2588.78     2829.11     66.17 o
  11   8   0      110.84      104.15     20.31 o
   1   9   0    11892.28    11864.55     98.27 o
   2   9   0     1139.64     1100.41     19.14 o
   3   9   0     3581.24     3966.19    105.31 o
   4   9   0       58.55       42.45      6.56 o
   5   9   0     1930.46     2119.08     92.38 o
   6   9   0      151.19      162.31     12.73 o
   7   9   0     2535.65     2754.31    101.82 o
   8   9   0       33.17       37.26     12.89 o
   9   9   0     1549.45     1546.65     58.26 o
  10   9   0      192.00      182.52     23.31 o
   0  10   0     2481.22     2395.28     41.42 o
   1  10   0     7669.41     7735.21     71.50 o
   2  10   0        9.62       25.31     10.06 o
   3  10   0       27.60       53.39     14.27 o
   4  10   0       22.58       21.43      8.53 o
   5  10   0      893.10      881.60     25.36 o
   6  10   0     2480.35     2471.53     50.22 o
   7  10   0       83.87       97.01     15.53 o
   8  10   0        1.00       28.69     13.56 o
   9  10   0      194.97      183.24     22.46 o
  10  10   0      226.66      186.32     24.58 o
   1  11   0     4195.10     4652.49    126.42 o
   2  11   0     2510.08     2406.61     42.15 o
   3  11   0       39.17       73.26     25.12 o
   4  11   0      487.72      498.50     24.14 o
   5  11   0      784.91      738.45     29.80 o
   6  11   0      239.67      255.27     20.49 o
   7  11   0     4018.20     4102.82     80.03 o
   8  11   0      251.48      250.39     22.14 o
   9  11   0       16.44       20.44     15.05 o
   0  12   0     1297.66     1294.71     47.71 o
   1  12   0       36.77       94.12     20.54 o
   2  12   0     2607.44     2682.16     55.93 o
   3  12   0      375.32      417.59     23.40 o
   4  12   0     2004.22     2151.07     49.96 o
   5  12   0       17.71       26.10     11.64 o
   6  12   0      199.31      115.52     17.01 o
   7  12   0      467.14      475.20     39.29 o
   8  12   0      613.03      490.46     30.23 o
   1  13   0       99.25       93.72     14.85 o
   2  13   0      265.76      200.02     18.63 o
   3  13   0      363.54      264.48     20.60 o
   4  13   0       64.02        9.75     11.93 o
   5  13   0        9.77      -10.61     10.61 o
   6  13   0       60.93       59.98     14.06 o
   7  13   0        8.76        6.80     13.56 o
   0  14   0      112.43      117.50     21.23 o
   1  14   0     1127.50     1167.13     37.54 o
   2  14   0     1969.33     1988.86     68.44 o
   3  14   0      370.04      382.56     25.10 o
   4  14   0     3070.77     3135.78     67.25 o
   5  14   0      569.06      588.76     45.85 o
   6  14   0        0.04        0.92     12.92 o
   1  15   0     1717.20     1757.64     54.02 o
   2  15   0      442.27      453.67     34.95 o
   3  15   0        0.72       -0.34     13.24 o
   4  15   0      660.06      774.94     40.17 o
   5  15   0      596.70      641.96     72.66 o
   0  16   0      128.53      308.32     39.11 o
   1  16   0       31.54       56.88     16.20 o
   2  16   0       75.27       33.83     15.61 o
   3  16   0        1.79      -11.83     11.83 o
 -12   1   1     3743.66     3784.52     83.59 o
 -11   1   1      977.60      995.02     29.34 o
 -10   1   1      574.58      602.00     19.43 o
  -9   1   1       17.65        8.78      6.76 o
  -8   1   1      363.73      339.09     12.95 o
  -7   1   1     4128.50     4283.24     48.83 o
  -6   1   1    14674.00    14072.14    122.33 o
  -5   1   1      390.61      484.40      9.64 o
  -4   1   1     4131.44     4263.21     37.57 o
  -3   1   1    10465.41    10415.99     73.02 o
  -2   1   1     3661.91     3493.18     81.00 o
   1   1   1     8685.03     9283.95     73.59 o
   2   1   1     7545.08     7059.03     73.18 o
   3   1   1      399.80      388.49      9.55 o
   4   1   1       84.54       93.78      4.75 o
   5   1   1    19762.87    20769.38    232.10 o
   6   1   1     3301.17     3524.37     41.70 o
   7   1   1     5644.74     5567.62     65.57 o
   8   1   1     3056.67     3139.72     48.42 o
   9   1   1       96.82      107.44     11.89 o
  10   1   1      391.99      342.23     23.68 o
  11   1   1     2474.54     2664.79     67.76 o
  12   1   1       14.46       30.48     18.97 o
 -12   2   1        5.42        2.66     14.92 o
 -11   2   1      322.75      274.54     19.03 o
 -10   2   1     2751.44     2933.27     45.88 o
  -9   2   1     7578.73     7910.50     84.12 o
  -8   2   1      635.25      558.71     16.71 o
  -7   2   1     6359.48     6646.29     69.01 o
  -6   2   1     1122.19     1061.44     16.61 o
  -5   2   1       46.18       15.15      3.50 o
  -4   2   1    14052.29    14212.66    305.21 o
  -3   2   1    27833.46    28123.38    497.57 o
  -2   2   1      706.25      743.48      8.12 o
  -1   2   1    28047.99    25463.60    517.67 o
   0   2   1     6559.03     5646.79    100.84 o
   1   2   1      104.51       47.82      2.04 o
   2   2   1     7908.58     7802.19     52.88 o
   3   2   1     6949.66     7456.78    131.47 o
   4   2   1     7311.79     7223.70    105.25 o
   5   2   1    14987.24    14799.21    196.71 o
   6   2   1      618.11      533.22     15.37 o
   7   2   1      672.71      673.11     18.65 o
   8   2   1     5515.59     5792.76     70.32 o
   9   2   1      558.50      568.48     21.36 o
  10   2   1     3483.25     3568.43     63.41 o
  11   2   1     1785.33     1819.58     54.93 o
 -12   3   1       12.12        9.91     12.44 o
 -11   3   1      127.42       94.03     13.83 o
 -10   3   1        6.22        1.12      8.57 o
  -9   3   1       96.46       88.68      9.04 o
  -8   3   1      757.30      780.91     18.18 o
  -7   3   1     8213.23     8380.39    111.07 o
  -6   3   1      506.59      435.60     12.10 o
  -5   3   1      521.67      451.46     15.91 o
  -4   3   1      752.37      839.37     12.21 o
  -3   3   1       35.44       19.86      3.11 o
  -2   3   1      124.64      139.46      4.23 o
  -1   3   1     1363.91      917.21      8.19 o
   0   3   1     1739.66     1643.78     12.99 o
   1   3   1     3976.96     4374.20     31.18 o
   2   3   1     1031.42     1133.81     12.80 o
   3   3   1      286.75      149.43      5.51 o
   4   3   1     6737.76     6930.85     65.08 o
   5   3   1     1009.69     1026.56     24.77 o
   6   3   1      370.85      372.13     16.42 o
   7   3   1     1316.94     1351.43     27.30 o
   8   3   1     2383.45     2443.84     39.30 o
   9   3   1      268.08      225.52     16.73 o
  10   3   1      180.40      173.74     21.69 o
  11   3   1        0.79       17.46     15.32 o
 -12   4   1       74.48       50.90     14.48 o
 -11   4   1     1101.96     1078.31     36.19 o
 -10   4   1      918.35      949.94     32.94 o
  -9   4   1     2547.48     2593.32     46.89 o
  -8   4   1       56.93       57.42      8.69 o
  -7   4   1     7697.47     8301.24    205.61 o
  -6   4   1       56.80       57.77      5.94 o
  -5   4   1     1783.23     1661.33     22.56 o
  -4   4   1     3138.99     3110.66     33.40 o
  -3   4   1    10234.62    10115.82     77.88 o
  -2   4   1        2.67        9.73      2.34 o
  -1   4   1     2577.77     2832.63     20.15 o
   0   4   1      208.92      163.44      3.75 o
   1   4   1     2875.98     2580.07     19.91 o
   2   4   1       12.18        8.19      2.23 o
   3   4   1     5511.54     5430.02     52.49 o
   4   4   1     1379.78     1250.07     18.81 o
   5   4   1     3124.70     3219.05     37.16 o
   6   4   1     1131.27     1062.76     31.53 o
   7   4   1       16.87        7.91      6.55 o
   8   4   1     1041.26     1167.82     34.35 o
   9   4   1      651.08      680.72     25.94 o
  10   4   1     2587.85     2632.10     56.42 o
  11   4   1      340.67      365.77     28.56 o
 -12   5   1     2263.64     2499.48     72.38 o
 -11   5   1      694.38      758.17     29.92 o
 -10   5   1      261.38      243.31     17.46 o
  -9   5   1       83.23      118.99     17.36 o
  -8   5   1        0.22        4.20      6.60 o
  -7   5   1     6581.00     6821.45     97.55 o
  -6   5   1    15875.03    15837.85    139.55 o
  -5   5   1     1297.55     1130.66     18.48 o
  -4   5   1     7339.16     7830.17     75.87 o
  -3   5   1     1019.41      984.13     15.22 o
  -2   5   1      662.96      569.00      8.48 o
  -1   5   1    12870.34    12585.96     85.61 o
   0   5   1    11413.57    11042.45     71.43 o
   1   5   1     2005.01     1922.41     17.98 o
   2   5   1    11521.71    10913.33     87.51 o
   3   5   1     1525.61     1383.17     18.71 o
   4   5   1     5336.62     5436.78     57.45 o
   5   5   1    12581.31    12971.77    116.55 o
   6   5   1     2662.08     2829.55     37.55 o
   7   5   1     3809.21     3744.83     51.14 o
   8   5   1     2229.92     2380.12    109.70 o
   9   5   1      147.56      144.77     18.76 o
  10   5   1      424.63      425.46     25.61 o
  11   5   1     1253.94     1389.04     74.21 o
 -12   6   1       55.74       52.93     18.97 o
 -11   6   1     1087.13     1112.87     39.73 o
 -10   6   1      321.59      333.48     20.32 o
  -9   6   1     1253.06     1199.67     31.60 o
  -8   6   1     1098.17     1106.57     27.05 o
  -7   6   1       83.60       90.44      9.13 o
  -6   6   1     4373.44     4443.39     49.22 o
  -5   6   1     6465.78     6037.92     56.94 o
  -4   6   1      452.07      337.64     10.79 o
  -3   6   1     1111.55     1078.98     15.03 o
  -2   6   1     4249.96     3929.78     34.11 o
  -1   6   1        6.60        1.12      2.67 o
   0   6   1     7983.80     7622.92     56.57 o
   1   6   1     3173.68     2822.63     27.73 o
   2   6   1     1744.83     1585.50     20.40 o
   3   6   1       67.55       38.78      4.86 o
   4   6   1     1520.70     1513.66     22.45 o
   5   6   1      271.77      263.67     11.84 o
   6   6   1     6939.16     6787.21     77.13 o
   7   6   1     1965.52     1826.22     53.62 o
   8   6   1       20.49       14.71     13.43 o
   9   6   1      611.50      654.56     38.21 o
  10   6   1       11.68        4.71     12.51 o
  11   6   1      399.75      419.94     34.18 o
 -11   7   1      300.72      296.56     24.07 o
 -10   7   1     1258.88     1376.61     36.45 o
  -9   7   1       64.63       41.15     10.86 o
  -8   7   1     1629.39     1827.59     98.52 o
  -7   7   1      186.81      199.60     16.71 o
  -6   7   1     6967.25     7085.16     75.22 o
  -5   7   1      152.16      109.32      7.90 o
  -4   7   1     8964.26     9254.27     78.55 o
  -3   7   1     6136.42     5989.57     53.37 o
  -2   7   1     8378.83     7729.22     63.40 o
  -1   7   1     1587.21     1866.30     20.18 o
   0   7   1     2547.25     2818.37     27.70 o
   1   7   1     1210.67     1047.96     16.15 o
   2   7   1     5215.05     5893.31     57.40 o
   3   7   1     8961.33     8778.30     97.98 o
   4   7   1     3546.87     3251.75     39.63 o
   5   7   1     3759.81     3755.06     44.08 o
   6   7   1      406.66      414.25     23.14 o
   7   7   1     3707.22     3916.85    118.41 o
   8   7   1       52.73       83.34     12.95 o
   9   7   1     1245.97     1368.26     45.04 o
  10   7   1      630.69      661.54     34.29 o
 -11   8   1       82.86      108.09     26.63 o
 -10   8   1      473.13      473.51     35.33 o
  -9   8   1     2536.51     2741.73     52.54 o
  -8   8   1        1.62        7.94      9.45 o
  -7   8   1      508.94      507.85     21.10 o
  -6   8   1       41.30       28.52      9.22 o
  -5   8   1       29.63       37.66      9.11 o
  -4   8   1     4300.56     4324.87     55.04 o
  -3   8   1     4266.38     4325.97     61.26 o
  -2   8   1     3814.45     3859.64     38.23 o
  -1   8   1     5591.08     5594.18     49.22 o
   0   8   1      396.58      433.69      9.93 o
   1   8   1       12.37       12.75      4.18 o
   2   8   1     7395.13     7464.94     67.97 o
   3   8   1     2599.95     2693.70     34.89 o
   4   8   1     2481.57     2489.54     37.90 o
   5   8   1     3864.12     4067.06    140.16 o
   6   8   1       18.95       15.77      9.30 o
   7   8   1       24.54       24.62     13.75 o
   8   8   1     1051.26     1022.00     35.98 o
   9   8   1       22.39       20.43     13.05 o
  10   8   1     1214.98     1405.65     46.33 o
 -11   9   1      499.83      483.83     34.42 o
 -10   9   1      522.52      540.17     34.42 o
  -9   9   1       47.21       12.79     13.65 o
  -8   9   1     1881.05     1882.88     45.42 o
  -7   9   1     1718.15     1693.12     36.92 o
  -6   9   1      325.20      369.87     21.83 o
  -5   9   1      993.39     1107.14     51.71 o
  -4   9   1     1036.05     1325.02     67.68 o
  -3   9   1     1874.25     1823.06     25.08 o
  -2   9   1    13630.88    13437.31    109.77 o
  -1   9   1     7951.24     7820.00     68.06 o
   0   9   1     1206.65     1160.65     21.85 o
   1   9   1      936.90      978.58     20.04 o
   2   9   1       58.58       37.56      8.40 o
   3   9   1     3750.95     3977.82     85.41 o
   4   9   1     4165.84     4106.79     55.12 o
   5   9   1      594.55      553.97     26.93 o
   6   9   1       89.74       59.27     16.57 o
   7   9   1        9.91        5.89     10.49 o
   8   9   1      568.89      579.88     33.68 o
   9   9   1     1584.30     1562.28     51.71 o
  10   9   1      689.45      650.20     38.94 o
 -10  10   1      113.46      109.16     19.62 o
  -9  10   1      453.49      456.74     30.68 o
  -8  10   1      941.83      918.04     35.36 o
  -7  10   1     1673.63     1778.34     54.98 o
  -6  10   1     1505.12     1534.28     33.00 o
  -5  10   1     5246.47     5448.78     72.08 o
  -4  10   1        0.21        5.87      7.02 o
  -3  10   1      273.35      302.96     11.30 o
  -2  10   1     6124.09     6379.69     92.97 o
  -1  10   1     1863.08     1924.83     37.49 o
   0  10   1     4089.53     4295.09     57.50 o
   1  10   1    11784.89    12048.88    110.17 o
   2  10   1       74.99       75.60      9.61 o
   3  10   1      247.25      253.44     19.35 o
   4  10   1     1186.80     1254.60     32.04 o
   5  10   1      131.99      115.55     15.77 o
   6  10   1     4367.08     4454.43     75.03 o
   7  10   1     2587.36     2586.76     58.60 o
   8  10   1      409.47      363.81     27.54 o
   9  10   1      191.01      151.33     21.35 o
  -9  11   1       21.58       12.90     13.89 o
  -8  11   1      335.59      335.20     24.90 o
  -7  11   1      121.91       72.26     14.66 o
  -6  11   1     1264.26     1300.06     38.43 o
  -5  11   1       31.29       15.17     10.11 o
  -4  11   1     1649.00     1579.92     40.44 o
  -3  11   1      663.77      846.15     26.22 o
  -2  11   1      675.15      748.68     32.02 o
  -1  11   1      795.88      781.25     38.55 o
   0  11   1     1279.38     1204.49     31.48 o
   1  11   1       23.49       41.88     10.58 o
   2  11   1     1190.86     1212.51     44.87 o
   3  11   1      429.77      487.73     22.23 o
   4  11   1      185.26      207.23     16.82 o
   5  11   1     1222.98     1134.38     35.44 o
   6  11   1      364.25      310.45     23.23 o
   7  11   1      329.07      314.28     23.94 o
   8  11   1       98.33      116.78     17.63 o
  -9  12   1       84.65       89.05     24.10 o
  -8  12   1       78.86       90.85     16.66 o
  -7  12   1      128.25      173.36     19.59 o
  -6  12   1      806.90      680.87     30.27 o
  -5  12   1     1074.35     1084.39     35.22 o
  -4  12   1      582.63      519.46     26.88 o
  -3  12   1       84.22       83.77     15.36 o
  -2  12   1      752.13      828.39     49.08 o
  -1  12   1      141.57      162.10     23.59 o
   0  12   1      882.15      926.01     38.50 o
   1  12   1     2976.51     2890.75     57.91 o
   2  12   1      175.35      120.11     14.42 o
   3  12   1       10.39       38.37     11.51 o
   4  12   1       35.81       32.28     12.19 o
   5  12   1       37.57       21.29     12.26 o
   6  12   1     1256.06     1176.10     39.46 o
   7  12   1      759.65      732.46     33.61 o
   8  12   1       31.16      -11.27     13.29 o
  -8  13   1     2872.97     3093.32     71.37 o
  -7  13   1      371.46      415.13     27.17 o
  -6  13   1        4.76       -8.65     11.94 o
  -5  13   1      492.47      510.27     28.00 o
  -4  13   1      908.07     1010.59     31.40 o
  -3  13   1     1433.06     1459.09     40.83 o
  -2  13   1     5390.26     5515.52     94.05 o
  -1  13   1      137.01      152.50     20.02 o
   0  13   1      386.00      360.17     25.95 o
   1  13   1     1448.90     1584.15     72.68 o
   2  13   1      161.98      139.51     20.12 o
   3  13   1     3250.46     3393.84     70.93 o
   4  13   1     2350.36     2522.61     57.82 o
   5  13   1        1.04       -7.27     11.29 o
   6  13   1       81.84       72.28     15.93 o
   7  13   1      297.35      318.43     25.54 o
  -7  14   1      136.58       87.19     18.04 o
  -6  14   1       45.84       59.89     15.68 o
  -5  14   1      764.35      854.46     35.86 o
  -4  14   1        2.00       22.41     11.41 o
  -3  14   1       79.07       65.13     15.24 o
  -2  14   1       23.06       27.00     15.96 o
  -1  14   1       87.23       67.05     14.73 o
   0  14   1      555.68      692.65     36.21 o
   1  14   1      556.01      643.74     40.50 o
   2  14   1       28.02       53.18     14.42 o
   3  14   1        1.26       -1.32     12.90 o
   4  14   1      543.46      580.27     31.59 o
   5  14   1        4.84       -3.25     12.69 o
   6  14   1      442.80      561.92     32.07 o
  -6  15   1        0.95      -11.73     13.92 o
  -5  15   1      262.89      288.56     24.54 o
  -4  15   1      606.31      631.65     33.12 o
  -3  15   1      415.49      372.48     25.94 o
  -2  15   1     1107.00     1076.35     37.77 o
  -1  15   1        3.74      -11.60     11.60 o
   0  15   1       84.89       95.08     16.80 o
   1  15   1      224.68      192.06     20.35 o
   2  15   1       21.21       26.15     14.25 o
   3  15   1     1424.47     1383.81     50.92 o
   4  15   1      726.23      700.36     35.16 o
   5  15   1        2.36       -3.84     14.16 o
  -4  16   1      176.60      201.32     22.41 o
  -3  16   1       37.91       12.26     14.36 o
  -2  16   1      449.35      494.58     34.48 o
  -1  16   1      213.96      205.28     21.99 o
   0  16   1     1506.78     1683.83     53.37 o
   1  16   1     2453.32     2606.47     62.13 o
   2  16   1        2.22      -13.55     13.55 o
   3  16   1       48.88       49.39     16.08 o
 -13   0   2     1890.80     1920.40    100.91 o
 -12   0   2     2743.16     2707.36     85.81 o
 -11   0   2      440.61      492.97     26.75 o
 -10   0   2     3841.67     4102.41     73.83 o
  -9   0   2       55.80       58.95     10.67 o
  -8   0   2      919.29      846.05     25.01 o
  -7   0   2    18894.72    18773.54    238.59 o
  -6   0   2     1476.89     1355.88     29.22 o
  -5   0   2     5830.95     5222.68     72.00 o
  -4   0   2    10934.91     9429.22    101.50 o
  -3   0   2    20942.96    20993.31    200.03 o
   1   0   2    51468.84    55212.81    669.70 o
   2   0   2     9990.25    10772.04    109.87 o
   3   0   2     5522.89     5620.12     72.31 o
   4   0   2    15744.96    16053.32    203.09 o
   5   0   2     3805.32     3924.38     70.80 o
   6   0   2      381.81      467.71     29.45 o
   7   0   2    17195.56    17375.79    278.52 o
   8   0   2      676.12      724.04     31.32 o
   9   0   2     1145.19     1091.22     40.72 o
  10   0   2      807.74      845.45     63.21 o
  11   0   2      172.38      128.60     27.07 o
 -13   1   2      304.09      248.60     28.38 o
 -12   1   2        0.07      -10.91     10.91 o
 -11   1   2      121.89      132.55     11.24 o
 -10   1   2     1399.50     1428.91     26.94 o
  -9   1   2      694.15      690.44     24.79 o
  -8   1   2     4209.42     4475.00     51.55 o
  -7   1   2     4158.03     4178.50     50.29 o
  -6   1   2       34.55       23.37      4.70 o
  -5   1   2     2488.80     2543.28     26.77 o
  -4   1   2    15919.35    16278.14    120.18 o
  -3   1   2      900.37     1010.23     10.12 o
  -2   1   2    20509.34    17381.16    565.12 o
   0   1   2     2504.62     1895.91     77.94 o
   1   1   2    20191.24    21665.90    173.10 o
   2   1   2     6618.96     6710.23     49.05 o
   3   1   2      272.82      413.23      8.71 o
   4   1   2    12615.00    13036.62    113.03 o
   5   1   2     3873.22     3940.19     44.52 o
   6   1   2      376.92      312.97     20.55 o
   7   1   2        3.54        5.33      7.64 o
   8   1   2      350.38      368.03     20.01 o
   9   1   2      747.09      735.93     27.63 o
  10   1   2     1901.53     1929.36     50.83 o
  11   1   2       68.26       56.53     18.32 o
 -13   2   2      346.75      384.13     33.64 o
 -12   2   2      412.56      421.47     27.49 o
 -11   2   2      406.91      403.90     18.70 o
 -10   2   2      990.08     1078.54     23.80 o
  -9   2   2      121.68       82.75      9.86 o
  -8   2   2     1424.01     1451.76     24.63 o
  -7   2   2       67.15       63.62      7.22 o
  -6   2   2      611.31      521.27     11.72 o
  -5   2   2     4828.00     5226.52     63.32 o
  -4   2   2     2237.06     2226.68     36.55 o
  -3   2   2     5827.18     5860.05    111.31 o
  -2   2   2     3773.08     3670.49     28.24 o
  -1   2   2     6185.85     6293.49    116.61 o
   0   2   2        5.62       12.63      1.50 o
   1   2   2     2058.27     1954.15     16.92 o
   2   2   2     5049.29     5575.17     44.55 o
   3   2   2     4285.87     4444.11     39.99 o
   4   2   2      294.93      271.42      9.66 o
   5   2   2     3585.15     3894.38     44.68 o
   6   2   2      293.25      316.13     14.11 o
   7   2   2      220.22      249.36     13.84 o
   8   2   2       72.79       45.24      9.01 o
   9   2   2      544.66      495.96     24.17 o
  10   2   2      191.67      155.81     20.56 o
  11   2   2      130.81      135.21     21.28 o
 -13   3   2     1863.42     1985.88     59.77 o
 -12   3   2       20.16       13.61     12.05 o
 -11   3   2       26.77        6.44      9.48 o
 -10   3   2     7496.15     7447.08     87.64 o
  -9   3   2     1843.21     1776.50     29.02 o
  -8   3   2    11742.71    12176.95    117.33 o
  -7   3   2    13944.63    13755.62    213.68 o
  -6   3   2      512.03      538.95     12.26 o
  -5   3   2      871.79      898.66     17.28 o
  -4   3   2    10095.00     9891.00     78.26 o
  -3   3   2     2113.57     2050.82     19.56 o
  -2   3   2    46792.82    48140.65    300.86 o
  -1   3   2    57047.16    59396.69    394.13 o
   0   3   2    11753.89    12220.81     84.24 o
   1   3   2     1127.77     1132.27     11.22 o
   2   3   2     4619.92     4187.50     35.95 o
   3   3   2     1767.90     1937.76     21.76 o
   4   3   2    20376.27    21003.03    227.71 o
   5   3   2     4241.07     4492.01     70.86 o
   6   3   2      272.37      280.30     12.30 o
   7   3   2       12.86       -2.75      7.14 o
   8   3   2     2333.12     2413.62     45.78 o
   9   3   2     1013.99      930.87     30.93 o
  10   3   2     5244.64     5374.08     90.68 o
  11   3   2      339.53      405.19     31.03 o
 -13   4   2      778.82      796.33     35.90 o
 -12   4   2      533.55      571.89     29.11 o
 -11   4   2        2.85       -8.86      8.86 o
 -10   4   2     1711.47     1737.61     58.56 o
  -9   4   2      885.24      960.13     22.21 o
  -8   4   2     2239.54     2382.53     33.71 o
  -7   4   2     6372.73     6635.73    128.14 o
  -6   4   2       46.73       46.16      5.39 o
  -5   4   2     7667.97     7420.44     69.18 o
  -4   4   2    13715.98    13272.82    113.61 o
  -3   4   2     8892.29     8814.81     65.79 o
  -2   4   2     3347.41     3012.52     22.92 o
  -1   4   2     3972.56     4071.84     30.62 o
   0   4   2       61.23       48.22      2.73 o
   1   4   2     3326.09     2954.63     24.19 o
   2   4   2      259.89      101.99      5.25 o
   3   4   2     2339.47     2274.67     27.34 o
   4   4   2     4468.80     4357.76     45.87 o
   5   4   2     1195.12     1206.41     21.43 o
   6   4   2      422.87      440.15     15.14 o
   7   4   2     7718.80     8232.80    193.78 o
   8   4   2      982.50     1040.16     32.87 o
   9   4   2      121.47       92.56     14.49 o
  10   4   2      231.77      208.32     20.32 o
  11   4   2       15.57      -12.55     15.58 o
 -12   5   2      492.42      512.91     26.31 o
 -11   5   2     1782.85     1822.68     42.11 o
 -10   5   2      463.61      514.67     22.59 o
  -9   5   2        0.51       -6.61      6.61 o
  -8   5   2      119.85      130.40      8.74 o
  -7   5   2      207.22      245.13     10.95 o
  -6   5   2     8187.47     7801.40     74.88 o
  -5   5   2      506.21      445.35     12.30 o
  -4   5   2      577.85      561.88     10.98 o
  -3   5   2     2571.22     2771.56     25.33 o
  -2   5   2      694.22      767.52      9.08 o
  -1   5   2      755.85      708.76      9.37 o
   0   5   2     1649.00     1405.68     15.01 o
   1   5   2       33.08       74.25      3.93 o
   2   5   2      144.61      220.93      7.76 o
   3   5   2      208.94      204.14      7.83 o
   4   5   2     2096.47     2166.71     30.11 o
   5   5   2     1008.03      901.02     20.58 o
   6   5   2     1779.47     1699.10     32.82 o
   7   5   2      199.91      155.62     14.70 o
   8   5   2     2088.15     2204.49     51.33 o
   9   5   2        3.11       -9.23      9.23 o
  10   5   2      161.52      171.85     20.00 o
 -12   6   2      737.98      757.77     31.27 o
 -11   6   2      255.21      267.32     19.57 o
 -10   6   2     1174.42     1322.31     34.32 o
  -9   6   2      602.09      669.66     41.61 o
  -8   6   2        0.58       -2.06      6.10 o
  -7   6   2     5635.96     5626.63     59.86 o
  -6   6   2     6673.39     6628.16     69.52 o
  -5   6   2     3831.35     4077.88     46.21 o
  -4   6   2    11990.11    12379.37     96.49 o
  -3   6   2      251.09      215.90      7.22 o
  -2   6   2      439.39      466.77      8.96 o
  -1   6   2     9592.96    10099.81     85.19 o
   0   6   2     4474.44     4629.97     43.56 o
   1   6   2    12202.52    12567.62    103.73 o
   2   6   2     4903.28     5239.34     51.23 o
   3   6   2      587.54      587.95     13.17 o
   4   6   2     1258.38     1245.56     21.15 o
   5   6   2     3628.64     3821.58     48.26 o
   6   6   2     1727.11     1650.66     34.41 o
   7   6   2     6499.23     6847.68    130.96 o
   8   6   2      280.13      283.16     19.63 o
   9   6   2      469.38      496.40     30.64 o
  10   6   2       53.53       54.41     15.81 o
 -12   7   2      375.48      355.36     29.43 o
 -11   7   2      673.24      755.93     30.51 o
 -10   7   2     1434.16     1491.93     37.10 o
  -9   7   2     1488.26     1705.45     68.96 o
  -8   7   2      193.04      194.05     21.03 o
  -7   7   2     2898.69     2858.22     51.43 o
  -6   7   2     4410.84     4405.09     48.08 o
  -5   7   2     1926.86     1877.40     25.01 o
  -4   7   2     3652.33     3819.19     44.09 o
  -3   7   2      181.33      181.97      7.21 o
  -2   7   2     8322.87     8042.99     74.21 o
  -1   7   2    11460.43    11400.35     96.69 o
   0   7   2     5858.61     5748.74     55.74 o
   1   7   2      295.95      249.26     10.76 o
   2   7   2      316.41      333.54     10.07 o
   3   7   2      976.27     1055.72     18.96 o
   4   7   2     5085.28     4939.73     55.05 o
   5   7   2     8105.35     8001.70     86.50 o
   6   7   2      648.77      627.65     24.36 o
   7   7   2      182.22      129.12     16.39 o
   8   7   2      379.83      358.53     28.90 o
   9   7   2     1045.73     1025.62     42.62 o
  10   7   2     1470.88     1645.93     50.87 o
 -11   8   2      485.96      495.58     36.56 o
 -10   8   2       15.15       14.16     13.07 o
  -9   8   2     3561.61     3592.11     61.32 o
  -8   8   2     2412.34     2501.66     46.74 o
  -7   8   2      278.22      256.96     15.63 o
  -6   8   2      989.76      983.07     21.21 o
  -5   8   2     2371.50     2642.54     39.62 o
  -4   8   2        5.30       -1.30      4.58 o
  -3   8   2    17219.63    17057.16    135.31 o
  -2   8   2     5719.27     5576.00     53.44 o
  -1   8   2     2986.94     3059.37     35.50 o
   0   8   2     1373.29     1271.31     20.01 o
   1   8   2       20.23       35.85      4.84 o
   2   8   2     2991.24     2808.71     35.91 o
   3   8   2    15448.06    15073.09    133.04 o
   4   8   2      269.36      249.90     11.38 o
   5   8   2     3754.64     3880.78    119.21 o
   6   8   2      156.63      151.58     18.61 o
   7   8   2      241.65      218.71     18.62 o
   8   8   2      794.65      834.95     42.26 o
   9   8   2     1610.56     1709.19     49.44 o
  10   8   2       59.65       77.20     18.36 o
 -11   9   2      631.76      634.32     37.79 o
 -10   9   2     1025.48      994.06     37.99 o
  -9   9   2      181.88      143.86     18.24 o
  -8   9   2     2637.62     2805.18     74.12 o
  -7   9   2      505.84      580.64     26.98 o
  -6   9   2     1613.68     1707.05     44.42 o
  -5   9   2      409.54      398.62     13.06 o
  -4   9   2     2686.79     2883.05     45.31 o
  -3   9   2      130.82      104.83      9.44 o
  -2   9   2     8663.30     8869.52     84.08 o
  -1   9   2      349.13      400.59     12.68 o
   0   9   2     3993.33     4157.22     45.84 o
   1   9   2      182.15      158.13      8.71 o
   2   9   2     7691.55     7701.66     79.15 o
   3   9   2        0.40        0.08      5.41 o
   4   9   2     2990.25     3136.77     57.60 o
   5   9   2        3.81       16.52      9.69 o
   6   9   2     2610.42     2483.56     62.63 o
   7   9   2       25.66       15.19     11.27 o
   8   9   2     1300.30     1287.74     41.97 o
   9   9   2       62.30       28.48     16.73 o
 -10  10   2      175.48      130.80     20.70 o
  -9  10   2      445.62      421.03     24.84 o
  -8  10   2      476.90      487.51     26.74 o
  -7  10   2      726.20      865.85     43.52 o
  -6  10   2      154.18      223.91     24.54 o
  -5  10   2      812.63      712.90     22.02 o
  -4  10   2      597.33      580.22     24.33 o
  -3  10   2      104.74      118.58      8.78 o
  -2  10   2     3538.69     3640.74     51.97 o
  -1  10   2        4.28        9.46      6.01 o
   0  10   2      115.05       90.89     11.19 o
   1  10   2     1940.22     1955.66     36.59 o
   2  10   2     1145.57     1124.76     22.69 o
   3  10   2      266.84      242.92     15.88 o
   4  10   2       26.17       21.29      9.11 o
   5  10   2      767.44      701.32     27.19 o
   6  10   2      428.29      481.17     24.77 o
   7  10   2      499.84      516.71     28.84 o
   8  10   2      263.68      239.98     26.94 o
   9  10   2      103.94       95.30     20.22 o
 -10  11   2       12.21       31.03     15.28 o
  -9  11   2      448.26      350.17     26.77 o
  -8  11   2      151.09      166.19     19.38 o
  -7  11   2      364.95      318.02     20.41 o
  -6  11   2     4516.22     4501.28     75.25 o
  -5  11   2     2897.26     2992.62     52.05 o
  -4  11   2      759.35      709.74     24.53 o
  -3  11   2      211.20      203.24     19.30 o
  -2  11   2       37.51       24.74     11.86 o
  -1  11   2      971.30      928.38     24.15 o
   0  11   2     5504.03     5795.83     72.92 o
   1  11   2      901.46      843.51     38.23 o
   2  11   2     1060.59     1013.70     55.70 o
   3  11   2      619.18      711.10     39.86 o
   4  11   2       38.92       25.31     10.31 o
   5  11   2      516.14      543.06     35.64 o
   6  11   2     3242.21     3186.03     67.44 o
   7  11   2       91.23       54.26     15.40 o
   8  11   2      727.63      752.87     37.15 o
  -9  12   2     1632.83     1691.27     50.61 o
  -8  12   2     1434.40     1650.29     49.39 o
  -7  12   2      239.04      150.59     17.98 o
  -6  12   2      328.89      328.43     22.81 o
  -5  12   2      550.12      467.16     25.74 o
  -4  12   2      285.46      251.76     19.04 o
  -3  12   2     3295.50     3537.94     89.25 o
  -2  12   2      898.17     1029.42     32.49 o
  -1  12   2     1959.14     2006.72     50.20 o
   0  12   2     1419.11     1425.18     60.92 o
   1  12   2     1226.90     1188.53     34.99 o
   2  12   2       88.62      108.34     14.45 o
   3  12   2     2199.68     2277.70     51.78 o
   4  12   2       23.95       30.18     11.43 o
   5  12   2     1943.41     1916.30     51.87 o
   6  12   2      258.39      249.84     25.15 o
   7  12   2       76.69       35.37     15.18 o
  -8  13   2       19.94       21.62     14.59 o
  -7  13   2      210.36      152.63     18.77 o
  -6  13   2       89.67       61.89     16.37 o
  -5  13   2       77.98       75.09     14.46 o
  -4  13   2      179.49      214.11     19.56 o
  -3  13   2       41.16       34.35     13.16 o
  -2  13   2      160.41       99.19     15.22 o
  -1  13   2      215.72      184.52     16.80 o
   0  13   2      546.48      502.59     33.11 o
   1  13   2       29.38        0.55     10.93 o
   2  13   2       43.06       71.45     13.64 o
   3  13   2      182.25      175.84     21.71 o
   4  13   2      562.54      527.72     28.67 o
   5  13   2       83.78       67.22     15.08 o
   6  13   2        0.23       -0.02     13.67 o
  -7  14   2       25.19       -1.39     12.99 o
  -6  14   2      124.60      113.95     17.89 o
  -5  14   2      154.85      193.22     19.99 o
  -4  14   2      177.42      162.22     18.29 o
  -3  14   2     3695.59     3876.67     75.84 o
  -2  14   2     2305.21     2291.52     54.26 o
  -1  14   2      430.20      383.77     30.64 o
   0  14   2      167.60      185.59     19.64 o
   1  14   2      223.26      252.32     21.15 o
   2  14   2      860.71      850.67     34.06 o
   3  14   2     2859.71     2987.97     65.37 o
   4  14   2      147.86      115.62     19.37 o
   5  14   2      647.31      594.52     32.38 o
  -6  15   2     1678.25     1827.07     70.77 o
  -5  15   2     1391.57     1556.01     62.72 o
  -4  15   2       77.17       61.13     16.46 o
  -3  15   2      128.26       73.94     16.18 o
  -2  15   2       65.07       48.12     14.59 o
  -1  15   2      194.47      256.46     21.78 o
   0  15   2     2521.70     2792.43     62.38 o
   1  15   2      555.86      576.58     30.50 o
   2  15   2      483.01      476.35     25.23 o
   3  15   2       32.53       19.25     14.73 o
   4  15   2        3.66        3.66     13.93 o
  -4  16   2       60.14      108.48     18.89 o
  -3  16   2        0.64       13.38     13.64 o
  -2  16   2        9.76       17.48     14.67 o
  -1  16   2        0.57      -14.87     14.87 o
   0  16   2        3.11        4.54     14.53 o
   1  16   2      213.39      236.74     23.05 o
   2  16   2       18.80       41.64     15.53 o
 -13   1   3     1483.13     1578.30     56.70 o
 -12   1   3       39.33       29.66      9.96 o
 -11   1   3     4961.24     5216.62     63.53 o
 -10   1   3     2537.10     2582.65     37.92 o
  -9   1   3       77.10       84.31      8.75 o
  -8   1   3        0.36       11.06      7.77 o
  -7   1   3     9496.84     9354.45     95.93 o
  -6   1   3     2001.69     2146.68     25.84 o
  -5   1   3     6649.41     6103.81     53.71 o
  -4   1   3     6997.96     7209.17     52.40 o
  -3   1   3     9025.43     9703.90     67.27 o
  -2   1   3     2563.74     2571.07     47.60 o
  -1   1   3      420.17      398.35     12.19 o
   0   1   3    57535.03    56851.86    388.34 o
   1   1   3    40887.87    44481.98    316.09 o
   2   1   3       28.49       36.30      2.77 o
   3   1   3    10960.12    10687.20     89.75 o
   4   1   3     1277.74     1484.60     23.73 o
   5   1   3       42.73       65.40      8.88 o
   6   1   3     4791.71     4904.77     63.34 o
   7   1   3     4322.52     4500.63     61.80 o
   8   1   3     1148.92     1104.28     27.40 o
   9   1   3      657.41      603.75     31.50 o
  10   1   3      136.41      150.10     19.21 o
  11   1   3      191.19      175.44     24.20 o
 -13   2   3     1320.59     1348.75     54.58 o
 -12   2   3        2.53       -8.78      8.78 o
 -11   2   3     1505.94     1571.79     30.71 o
 -10   2   3     1842.57     1790.86     30.36 o
  -9   2   3     1271.57     1276.07     23.52 o
  -8   2   3    28986.13    29334.88    273.25 o
  -7   2   3     2311.90     2139.35     29.45 o
  -6   2   3       26.27       50.65      4.74 o
  -5   2   3     5260.69     5301.35     46.46 o
  -4   2   3    10109.49     9680.36     76.38 o
  -3   2   3    72536.91    76776.76    606.45 o
  -2   2   3    31243.94    32920.79    244.20 o
  -1   2   3     3379.61     3133.22     35.52 o
   0   2   3     3701.01     4420.31     33.37 o
   1   2   3      867.99      955.26     10.55 o
   2   2   3     1746.16     1837.88     19.15 o
   3   2   3    32329.10    31817.95    260.79 o
   4   2   3    23605.39    24349.06    311.92 o
   5   2   3       98.87       96.88      7.41 o
   6   2   3     4417.06     4193.35     56.70 o
   7   2   3       49.33       54.63      8.80 o
   8   2   3      284.38      250.63     16.93 o
   9   2   3     4580.67     4701.62     78.04 o
  10   2   3     2074.22     2284.07     62.17 o
 -13   3   3       84.33       89.05     15.30 o
 -12   3   3       56.10       25.01     10.92 o
 -11   3   3       11.56       26.40      9.29 o
 -10   3   3       96.07       90.14      9.28 o
  -9   3   3      212.69      213.83     12.33 o
  -8   3   3     1507.02     1510.60     27.32 o
  -7   3   3      101.21      115.73      7.94 o
  -6   3   3     2020.02     2056.50     33.69 o
  -5   3   3     1612.41     1566.45     20.34 o
  -4   3   3     1762.03     1774.37     19.36 o
  -3   3   3     6732.96     6341.92     49.39 o
  -2   3   3     6553.23     6479.45     50.55 o
  -1   3   3       32.57        2.66      2.24 o
   0   3   3     7043.83     6267.77     48.93 o
   1   3   3       49.55      121.51      4.20 o
   2   3   3        1.09        2.39      2.11 o
   3   3   3     1987.92     2157.83     29.18 o
   4   3   3      953.88      856.51     19.07 o
   5   3   3     3366.50     3325.08     48.52 o
   6   3   3      943.56      869.49     22.04 o
   7   3   3     1270.02     1196.73     27.50 o
   8   3   3       14.62       -2.35      8.59 o
   9   3   3       35.31       36.69     13.32 o
  10   3   3       17.12       11.19     16.09 o
 -13   4   3      675.32      606.56     29.27 o
 -12   4   3     1099.60     1098.00     36.30 o
 -11   4   3       45.75       27.97     10.11 o
 -10   4   3     3064.74     3026.61     48.05 o
  -9   4   3       76.63       70.46      8.63 o
  -8   4   3     9935.89    10303.13    119.00 o
  -7   4   3      930.82      939.25     18.54 o
  -6   4   3     5026.31     4835.20     52.91 o
  -5   4   3       30.41       40.62      4.30 o
  -4   4   3     4277.89     3997.44     35.72 o
  -3   4   3     6806.83     7617.17     53.47 o
  -2   4   3    12172.37    12802.81     88.65 o
  -1   4   3       89.86       61.67      3.39 o
   0   4   3      940.31      592.51      9.93 o
   1   4   3      309.34      445.27      7.21 o
   2   4   3      805.69      622.20     11.48 o
   3   4   3     5048.69     5132.35     71.86 o
   4   4   3     8003.76     7993.01     89.07 o
   5   4   3      367.96      324.74     24.78 o
   6   4   3     1598.31     1676.55     29.42 o
   7   4   3      202.55      220.61     15.35 o
   8   4   3      531.75      552.32     32.21 o
   9   4   3     1624.03     1627.72     43.17 o
  10   4   3      801.23      840.39     50.28 o
 -13   5   3      699.88      804.28     51.60 o
 -12   5   3        4.57       -9.07     10.47 o
 -11   5   3     3043.91     3226.13     58.12 o
 -10   5   3     1939.20     1993.39     50.32 o
  -9   5   3      103.32      114.40     10.40 o
  -8   5   3       38.64       30.65      7.08 o
  -7   5   3     2065.16     1935.53     27.44 o
  -6   5   3      976.58     1146.69     19.80 o
  -5   5   3    27441.12    27624.43    219.12 o
  -4   5   3    15816.58    15887.02    124.09 o
  -3   5   3        9.78       13.70      2.70 o
  -2   5   3       32.15       16.34      2.99 o
  -1   5   3     6786.12     6545.76     52.52 o
   0   5   3      364.42      241.37      6.43 o
   1   5   3     9204.62     8154.90     69.01 o
   2   5   3       25.15       35.78      4.08 o
   3   5   3     2150.29     2159.39     28.30 o
   4   5   3       33.38       20.20      5.29 o
   5   5   3        6.96        0.13      4.68 o
   6   5   3     6685.07     6579.68     88.08 o
   7   5   3     3068.33     3115.86     54.01 o
   8   5   3      144.88      115.63     14.85 o
   9   5   3      669.43      720.76     34.11 o
  10   5   3        1.76      -16.29     16.29 o
 -13   6   3      265.24      286.61     25.39 o
 -12   6   3     1545.54     1611.60     41.12 o
 -11   6   3      276.39      301.29     19.90 o
 -10   6   3        4.80       35.95     11.53 o
  -9   6   3      214.57      226.61     14.24 o
  -8   6   3      858.95      799.83     19.34 o
  -7   6   3     3505.11     3286.81     44.05 o
  -6   6   3     3377.30     3377.39     39.00 o
  -5   6   3        1.36        1.98      3.92 o
  -4   6   3     3938.95     3979.40     37.83 o
  -3   6   3     4943.14     4791.22     47.30 o
  -2   6   3     7812.25     7180.84     57.63 o
  -1   6   3     9149.12     9005.93     70.10 o
   0   6   3      129.63      214.22      7.01 o
   1   6   3      389.18      338.02      9.43 o
   2   6   3     4100.85     4055.18     42.18 o
   3   6   3     3205.17     2970.59     36.13 o
   4   6   3     2953.33     2648.33     36.18 o
   5   6   3     2726.82     2568.74     37.21 o
   6   6   3       43.62       32.14      9.61 o
   7   6   3      924.71      861.63     45.44 o
   8   6   3     1462.13     1376.58     41.53 o
   9   6   3      231.94      216.62     21.66 o
  10   6   3      215.75      230.88     27.65 o
 -12   7   3        0.78      -11.69     11.69 o
 -11   7   3      421.23      454.89     25.62 o
 -10   7   3      492.13      488.30     23.49 o
  -9   7   3     3604.46     3760.25     61.01 o
  -8   7   3       71.36       57.70     12.18 o
  -7   7   3     4098.76     4295.00     87.80 o
  -6   7   3      295.32      290.45     11.39 o
  -5   7   3     5608.72     6040.66     57.96 o
  -4   7   3     2393.08     2140.88     26.19 o
  -3   7   3    13942.57    13536.64    124.30 o
  -2   7   3     4034.15     4020.80     39.63 o
  -1   7   3     8302.07     8024.36     71.38 o
   0   7   3      370.25      333.73      9.04 o
   1   7   3     3599.70     4246.87     46.79 o
   2   7   3     4256.65     4248.90     44.20 o
   3   7   3     6127.16     6081.82     67.20 o
   4   7   3     3459.95     3464.27     44.31 o
   5   7   3     4405.74     4286.14     67.08 o
   6   7   3     3266.87     3471.34     56.63 o
   7   7   3      325.64      294.02     21.27 o
   8   7   3      488.00      516.39     31.26 o
   9   7   3      579.39      524.72     31.19 o
 -12   8   3       65.10       47.01     16.00 o
 -11   8   3        6.59        4.22     11.71 o
 -10   8   3     1584.88     1666.49     44.24 o
  -9   8   3      723.44      696.78     26.28 o
  -8   8   3     3220.97     3242.11     54.20 o
  -7   8   3     2805.86     2939.33     43.39 o
  -6   8   3        0.87       -1.75      4.89 o
  -5   8   3     1170.19     1092.25     22.54 o
  -4   8   3      753.27      788.93     14.46 o
  -3   8   3     5584.60     5680.31     60.19 o
  -2   8   3    11029.61    11566.50     99.06 o
  -1   8   3      325.91      356.34     11.70 o
   0   8   3      369.04      344.21     10.36 o
   1   8   3      785.21      872.32     17.25 o
   2   8   3       48.37       41.06      6.16 o
   3   8   3     4086.91     4169.38     51.58 o
   4   8   3     5430.25     5529.24     74.80 o
   5   8   3       84.88       93.37     12.54 o
   6   8   3      907.06      976.68     43.41 o
   7   8   3        2.37       -0.72     13.53 o
   8   8   3       90.80       97.76     16.98 o
   9   8   3     1253.41     1421.76     70.56 o
 -11   9   3      209.07      170.14     28.95 o
 -10   9   3     1366.77     1384.37     48.77 o
  -9   9   3     1953.01     2008.11     46.37 o
  -8   9   3      324.85      406.45     21.91 o
  -7   9   3      703.33      613.41     23.51 o
  -6   9   3      574.20      523.83     31.66 o
  -5   9   3      696.92      700.25     26.50 o
  -4   9   3     2112.99     2239.50     29.12 o
  -3   9   3     4714.41     4974.49     60.84 o
  -2   9   3       68.00       55.01      6.21 o
  -1   9   3     6031.53     6039.90     55.55 o
   0   9   3     3604.86     3519.80     41.49 o
   1   9   3     2665.81     2546.33     36.46 o
   2   9   3     4451.06     4233.87     49.44 o
   3   9   3     1480.20     1437.31     26.16 o
   4   9   3     1559.22     1513.57     38.89 o
   5   9   3     2604.53     2478.25     53.64 o
   6   9   3      420.42      361.71     23.16 o
   7   9   3      121.77       92.85     15.68 o
   8   9   3      273.18      270.97     23.51 o
   9   9   3        6.16       -2.04     14.82 o
 -11  10   3      260.34      307.22     25.46 o
 -10  10   3     1820.24     1807.87     47.21 o
  -9  10   3       87.77      110.88     15.37 o
  -8  10   3      346.76      303.37     19.39 o
  -7  10   3     1199.90     1236.61     31.67 o
  -6  10   3     6788.48     6834.68     92.30 o
  -5  10   3       16.79       18.55      7.60 o
  -4  10   3     4014.16     4041.99     47.15 o
  -3  10   3       37.15       28.15      6.62 o
  -2  10   3      364.27      317.15     12.29 o
  -1  10   3     5347.49     5265.55     51.06 o
   0  10   3     5127.23     5313.90     58.20 o
   1  10   3     2091.71     2163.80     33.81 o
   2  10   3     4811.16     4861.56     73.80 o
   3  10   3       44.65       14.72      8.70 o
   4  10   3      350.06      331.36     19.62 o
   5  10   3     1142.93     1124.86     33.07 o
   6  10   3      557.49      511.65     27.83 o
   7  10   3     1394.61     1373.29     42.79 o
   8  10   3     1144.98     1254.50     48.02 o
 -10  11   3        4.03      -12.85     12.85 o
  -9  11   3      312.61      305.12     22.37 o
  -8  11   3       45.71       24.00     11.50 o
  -7  11   3      414.23      457.08     24.36 o
  -6  11   3        0.51       -8.30      8.30 o
  -5  11   3     1672.78     1696.34     37.02 o
  -4  11   3      737.51      829.33     25.58 o
  -3  11   3     2365.79     2408.48     43.59 o
  -2  11   3      118.99      122.26     10.39 o
  -1  11   3      337.88      323.41     18.04 o
   0  11   3      544.78      499.48     19.92 o
   1  11   3     1518.85     1464.13     34.70 o
   2  11   3      354.49      320.95     18.60 o
   3  11   3     1117.44     1181.59     34.95 o
   4  11   3      369.42      397.08     21.97 o
   5  11   3      671.67      633.56     35.42 o
   6  11   3      456.55      415.99     26.46 o
   7  11   3      121.74      100.96     16.97 o
 -10  12   3      312.96      260.05     24.58 o
  -9  12   3      844.51      790.68     33.40 o
  -8  12   3       77.41       30.57     12.11 o
  -7  12   3     1042.93      950.66     33.86 o
  -6  12   3     1471.83     1594.61     40.23 o
  -5  12   3       64.67      105.85     14.56 o
  -4  12   3     1669.27     1562.86     38.34 o
  -3  12   3      280.31      229.62     18.39 o
  -2  12   3     1681.57     1540.18     36.90 o
  -1  12   3      957.19      977.38     27.46 o
   0  12   3     1195.09     1224.09     32.62 o
   1  12   3      688.89      672.41     25.72 o
   2  12   3     1736.77     1781.98     44.24 o
   3  12   3     1288.85     1243.28     48.59 o
   4  12   3       72.06       60.19     13.59 o
   5  12   3      341.10      309.42     34.63 o
   6  12   3      121.13      104.05     18.22 o
   7  12   3      290.46      274.48     28.32 o
  -9  13   3     2786.76     2999.39     70.20 o
  -8  13   3       93.85       76.19     16.60 o
  -7  13   3     2139.66     2099.52     53.67 o
  -6  13   3      828.52      844.76     47.80 o
  -5  13   3        0.56       -9.26      9.79 o
  -4  13   3     1404.50     1526.42     42.04 o
  -3  13   3     3751.97     3840.67     72.92 o
  -2  13   3        7.24      -10.88     10.88 o
  -1  13   3     5671.72     5825.30     89.45 o
   0  13   3      163.27      167.63     21.87 o
   1  13   3       95.48       55.10     12.53 o
   2  13   3     1929.27     2034.50     49.28 o
   3  13   3     1543.58     1618.80     44.48 o
   4  13   3      929.66     1023.04     37.20 o
   5  13   3     2615.35     2748.09     87.40 o
   6  13   3       67.45       71.90     17.13 o
  -8  14   3       67.18       25.38     15.80 o
  -7  14   3       34.64       29.01     13.89 o
  -6  14   3      831.65      908.88     36.62 o
  -5  14   3       25.51        9.20     12.09 o
  -4  14   3      496.85      508.70     28.21 o
  -3  14   3      143.76      197.11     20.73 o
  -2  14   3      129.97       78.29     15.56 o
  -1  14   3       69.87       92.86     15.35 o
   0  14   3      347.15      393.85     26.59 o
   1  14   3        3.77       -9.60     10.73 o
   2  14   3      192.13      219.70     20.30 o
   3  14   3       95.72       51.71     14.54 o
   4  14   3       62.06       10.99     13.85 o
   5  14   3      123.15      122.33     19.20 o
  -6  15   3       61.01       26.80     15.30 o
  -5  15   3       26.98       10.23     12.29 o
  -4  15   3      305.33      260.25     22.53 o
  -3  15   3      637.30      547.21     30.31 o
  -2  15   3        0.70      -10.41     11.60 o
  -1  15   3      474.85      379.94     27.74 o
   0  15   3        0.20       -4.75     12.37 o
   1  15   3       60.19       82.51     16.23 o
   2  15   3      377.80      371.85     26.00 o
   3  15   3      111.02       87.55     17.71 o
  -4  16   3     1351.46     1334.26     44.07 o
  -3  16   3      126.59       93.97     17.63 o
  -2  16   3        3.66       -7.07     12.77 o
  -1  16   3      982.27     1049.93     41.54 o
   0  16   3     1265.65     1237.77     41.65 o
   1  16   3      446.51      401.93     28.24 o
 -14   0   4      131.23       39.99     26.04 o
 -13   0   4      111.74       91.58     31.30 o
 -12   0   4     3256.36     3341.85     80.92 o
 -11   0   4     8029.11     8044.96    122.89 o
 -10   0   4       25.39       54.54     11.31 o
  -9   0   4     5010.53     5076.43     91.39 o
  -8   0   4      561.35      514.49     22.01 o
  -7   0   4        3.42        0.86      5.36 o
  -6   0   4    19030.42    17578.65    205.11 o
  -5   0   4     9346.36     8121.07     89.27 o
  -4   0   4     8741.55     8657.42     86.96 o
  -3   0   4    17513.74    18922.47    192.49 o
  -2   0   4     1352.13     1260.59     34.82 o
  -1   0   4    15881.19    16586.86    168.97 o
   0   0   4   203033.36   208058.84   1949.60 o
   1   0   4    27760.82    29179.71    297.36 o
   2   0   4    30853.57    32222.91    328.87 o
   3   0   4     2679.30     2393.29     37.60 o
   4   0   4      155.00      230.61     13.15 o
   5   0   4      874.18      965.61     30.51 o
   6   0   4     6862.76     7042.72    120.45 o
   7   0   4       15.29       10.91     10.07 o
   8   0   4     7108.76     6771.73    151.47 o
   9   0   4      447.83      491.42     58.54 o
  10   0   4       12.89        9.96     20.70 o
 -14   1   4      890.59      827.89     47.50 o
 -13   1   4       31.37       18.79     12.58 o
 -12   1   4        0.32       -7.47      7.47 o
 -11   1   4       59.30       47.26      8.65 o
 -10   1   4       42.28       37.50      6.80 o
  -9   1   4     3970.02     3922.89     50.29 o
  -8   1   4     6206.03     6466.84     75.62 o
  -7   1   4       10.94       20.12      6.26 o
  -6   1   4     1033.11     1240.22     17.43 o
  -5   1   4     2695.20     2911.96     27.29 o
  -4   1   4     8852.35     8319.03     67.47 o
  -3   1   4    25301.35    25594.38    170.86 o
  -2   1   4     1055.52      829.24      8.70 o
  -1   1   4      190.20      181.90      3.01 o
   0   1   4     2054.55     2136.17     18.63 o
   1   1   4        1.36       12.62      2.27 o
   2   1   4     9722.21     9645.56     77.46 o
   3   1   4    13556.19    13924.30    119.85 o
   4   1   4       41.91       94.43      6.93 o
   5   1   4     2541.58     2608.06     39.40 o
   6   1   4     2476.87     2464.44     43.17 o
   7   1   4       45.09       49.79      8.41 o
   8   1   4     1134.57     1196.21     54.83 o
   9   1   4     1267.36     1214.25     41.00 o
  10   1   4       62.26       56.17     16.33 o
 -14   2   4       69.34      107.21     23.67 o
 -13   2   4      246.80      262.23     19.98 o
 -12   2   4      901.86      948.10     27.06 o
 -11   2   4     2648.60     2762.68     44.56 o
 -10   2   4       23.99        1.16      6.68 o
  -9   2   4      916.51      925.04     21.47 o
  -8   2   4        6.62       -5.82      5.82 o
  -7   2   4     3272.51     3289.48     45.29 o
  -6   2   4       31.85       11.50      4.90 o
  -5   2   4      473.00      387.15     10.04 o
  -4   2   4     4280.32     4224.15     33.81 o
  -3   2   4    15455.62    16461.31    119.98 o
  -2   2   4     8157.20     8979.84     76.58 o
  -1   2   4     1043.07     1295.55     14.98 o
   0   2   4     4579.03     4366.36     32.77 o
   1   2   4     5229.80     5125.42     48.25 o
   2   2   4     7078.94     7416.55     64.32 o
   3   2   4     2205.25     2162.69     27.61 o
   4   2   4     1138.48     1158.15     20.67 o
   5   2   4      566.95      464.88     15.79 o
   6   2   4     1659.57     1841.07     33.63 o
   7   2   4      290.96      276.40     16.77 o
   8   2   4      400.54      371.78     21.45 o
   9   2   4        1.64       15.00     13.05 o
  10   2   4       46.04       25.77     16.83 o
 -14   3   4     3728.96     3884.95     83.85 o
 -13   3   4       59.88       36.57     13.17 o
 -12   3   4      982.48     1090.65     31.80 o
 -11   3   4      119.32      112.33     10.98 o
 -10   3   4      295.23      297.64     14.67 o
  -9   3   4    11010.40    10897.93    114.00 o
  -8   3   4    16103.18    16213.13    150.37 o
  -7   3   4     3174.59     3490.98     43.29 o
  -6   3   4     3391.81     3393.73     38.82 o
  -5   3   4      282.78      362.94      7.93 o
  -4   3   4     5224.84     5564.12     44.38 o
  -3   3   4    49002.42    49621.04    340.76 o
  -2   3   4    33271.50    34368.68    266.97 o
  -1   3   4     2951.65     2581.55     25.31 o
   0   3   4    10272.33    10113.51     86.12 o
   1   3   4      235.18      204.66      7.14 o
   2   3   4     2224.55     2426.94     26.44 o
   3   3   4    23240.42    23115.82    227.88 o
   4   3   4     1180.55     1300.67     22.50 o
   5   3   4     2150.32     2225.84     33.64 o
   6   3   4     4228.56     4262.74     59.26 o
   7   3   4      172.21      151.07     13.80 o
   8   3   4      579.40      550.04     25.59 o
   9   3   4     2858.60     3026.57     71.47 o
  10   3   4        5.71       -1.84     16.37 o
 -13   4   4      186.05      162.99     17.07 o
 -12   4   4     1078.94     1068.40     33.13 o
 -11   4   4     2638.40     2723.39     47.18 o
 -10   4   4       32.31       21.62      7.67 o
  -9   4   4     1988.64     2106.06     45.13 o
  -8   4   4      691.66      754.72     18.06 o
  -7   4   4     1545.32     1470.26     22.00 o
  -6   4   4    11337.27    11307.55    111.06 o
  -5   4   4    10181.90     9383.55     82.88 o
  -4   4   4       51.57       90.04      3.90 o
  -3   4   4    11149.52    11800.96     85.35 o
  -2   4   4     1579.94     1558.10     17.51 o
   0   4   4     7203.75     6382.81     57.16 o
   1   4   4      196.46      134.85      5.03 o
   2   4   4     1000.54      900.56     14.75 o
   3   4   4     4301.17     4091.04     47.44 o
   4   4   4     2700.63     2732.55     39.39 o
   5   4   4      700.20      737.57     20.45 o
   6   4   4     1791.48     1810.32     37.01 o
   7   4   4        0.05        0.89      8.37 o
   8   4   4     1676.39     1670.87     39.94 o
   9   4   4      702.45      778.47     44.36 o
  10   4   4       86.36       51.32     20.44 o
 -13   5   4      254.38      221.74     19.20 o
 -12   5   4     1150.54     1252.69     35.54 o
 -11   5   4      730.95      709.49     30.77 o
 -10   5   4     2784.01     2649.21     52.24 o
  -9   5   4        5.75       13.58      7.35 o
  -8   5   4      421.61      442.01     15.11 o
  -7   5   4     2648.33     2875.27     36.80 o
  -6   5   4      179.28      210.57      8.72 o
  -5   5   4     4258.13     4372.29     40.73 o
  -4   5   4    10041.55     9663.16     81.67 o
  -3   5   4     6753.02     7774.29     60.80 o
  -2   5   4      402.68      519.06      8.38 o
  -1   5   4     2216.05     2371.59     24.37 o
   0   5   4      128.66      156.52      5.06 o
   1   5   4      648.83      438.50      9.51 o
   2   5   4     1923.42     1822.12     23.58 o
   3   5   4     1193.73     1318.31     28.08 o
   4   5   4        5.69       -2.55      5.47 o
   5   5   4      159.01      162.82     10.39 o
   6   5   4      142.79      147.30     13.25 o
   7   5   4     2283.11     2311.18     46.01 o
   8   5   4       39.75        7.52     13.26 o
   9   5   4      292.76      343.31     31.51 o
 -13   6   4      504.01      497.67     31.54 o
 -12   6   4      511.80      545.02     26.33 o
 -11   6   4     2490.45     2491.17     49.29 o
 -10   6   4      856.39      887.64     27.63 o
  -9   6   4     1512.73     1529.25     36.50 o
  -8   6   4       13.26        7.03      5.57 o
  -7   6   4      612.39      625.59     15.10 o
  -6   6   4     8260.35     8491.06     79.69 o
  -5   6   4     7628.16     7936.78     67.87 o
  -4   6   4     5141.13     5240.27     51.63 o
  -3   6   4    10052.79    10387.25     83.52 o
  -2   6   4     1334.59     1281.02     15.86 o
  -1   6   4     1358.65     1484.07     18.41 o
   0   6   4    12836.71    12496.64     98.55 o
   1   6   4     3227.64     3299.94     37.14 o
   2   6   4     9579.20     9878.32     89.55 o
   3   6   4     3810.89     4018.86     47.84 o
   4   6   4     1261.44     1238.01     25.53 o
   5   6   4      455.06      469.79     19.88 o
   6   6   4     4553.52     4610.23     79.99 o
   7   6   4       61.72       39.60     11.92 o
   8   6   4     2419.57     2390.18     58.09 o
   9   6   4      416.43      436.82     39.99 o
 -13   7   4      177.91      212.15     22.61 o
 -12   7   4       13.44      -10.76     10.76 o
 -11   7   4       23.39       10.00     10.70 o
 -10   7   4      249.61      234.83     22.48 o
  -9   7   4     2253.59     2177.38     42.35 o
  -8   7   4     3011.60     3121.38     44.12 o
  -7   7   4     1392.59     1374.26     22.97 o
  -6   7   4      346.89      379.51     11.75 o
  -5   7   4      217.93      190.45      7.74 o
  -4   7   4     5637.09     5580.88     55.73 o
  -3   7   4    12978.69    12634.11    105.84 o
  -2   7   4     6122.40     6196.78     56.76 o
  -1   7   4       41.36       41.92      4.71 o
   0   7   4     2626.19     2586.48     28.02 o
   1   7   4     3850.79     3543.71     41.27 o
   2   7   4     8339.17     8397.42     83.50 o
   3   7   4     5068.39     5044.47     57.48 o
   4   7   4     1972.69     1996.16     30.95 o
   5   7   4     1816.15     1928.56     38.52 o
   6   7   4     1504.12     1400.55     39.49 o
   7   7   4     1258.26     1214.78     38.86 o
   8   7   4      487.32      454.99     28.28 o
   9   7   4      385.26      363.40     27.20 o
 -12   8   4      112.31       81.24     20.31 o
 -11   8   4       93.34       98.09     16.02 o
 -10   8   4     2160.17     2361.94     60.13 o
  -9   8   4      763.79      819.04     35.87 o
  -8   8   4      351.86      313.90     16.99 o
  -7   8   4     2479.23     2376.39     31.56 o
  -6   8   4        4.28        9.36      5.12 o
  -5   8   4        3.98        4.08      4.57 o
  -4   8   4     3698.57     3717.44     44.11 o
  -3   8   4      271.43      325.87     10.34 o
  -2   8   4    11471.41    11368.59     97.77 o
  -1   8   4     5864.27     5567.89     53.51 o
   0   8   4        1.10        9.15      4.60 o
   1   8   4      210.04      225.20      9.46 o
   2   8   4     2769.47     2733.37     40.40 o
   3   8   4      760.09      733.87     18.94 o
   4   8   4    10770.55    10313.18    124.45 o
   5   8   4     2105.22     2042.02     47.61 o
   6   8   4      363.08      341.78     22.63 o
   7   8   4        6.00       -1.22     10.74 o
   8   8   4      239.74      174.03     21.27 o
 -12   9   4     1145.45     1202.87     45.73 o
 -11   9   4      347.44      260.86     23.23 o
 -10   9   4     1109.87     1182.89     36.74 o
  -9   9   4     1899.99     1851.35     40.94 o
  -8   9   4     1411.89     1430.93     34.05 o
  -7   9   4      645.01      716.93     34.29 o
  -6   9   4     1861.80     1779.53     28.95 o
  -5   9   4     1074.52     1114.30     22.19 o
  -4   9   4      461.89      564.15     15.83 o
  -3   9   4     1516.89     1638.37     25.78 o
  -2   9   4       73.52       96.01      7.96 o
  -1   9   4     5684.99     5919.07     59.96 o
   0   9   4      531.51      529.76     14.83 o
   1   9   4     4001.14     3852.90     43.22 o
   2   9   4      500.95      480.69     16.21 o
   3   9   4     2068.32     2119.29     39.66 o
   4   9   4      485.10      513.77     24.45 o
   5   9   4     1298.15     1279.48     44.80 o
   6   9   4        1.12       -9.94      9.94 o
   7   9   4      825.56      853.48     36.11 o
   8   9   4        4.65        7.15     13.55 o
 -11  10   4      412.73      383.14     26.46 o
 -10  10   4       80.76       83.70     18.76 o
  -9  10   4       35.79        6.20     10.07 o
  -8  10   4      473.42      401.19     21.05 o
  -7  10   4      574.38      581.17     23.49 o
  -6  10   4     1146.12     1209.76     30.09 o
  -5  10   4     1086.80     1196.31     29.28 o
  -4  10   4     1274.32     1220.48     28.56 o
  -3  10   4       93.66       57.09      7.61 o
  -2  10   4     1572.41     1548.09     23.67 o
  -1  10   4     3783.75     3624.58     45.02 o
   0  10   4     1506.04     1505.08     28.58 o
   1  10   4      120.33      146.79     10.58 o
   2  10   4       13.66       11.27      9.17 o
   3  10   4     1188.03     1038.06     29.50 o
   4  10   4       40.87       41.71     11.15 o
   5  10   4      434.10      379.83     23.95 o
   6  10   4      332.61      262.72     21.78 o
   7  10   4       25.61        6.79     13.08 o
 -11  11   4      409.01      353.42     25.58 o
 -10  11   4     3337.29     3411.05     68.95 o
  -9  11   4      119.22      125.10     16.16 o
  -8  11   4        6.91       -9.17      9.25 o
  -7  11   4     1434.14     1568.28     36.86 o
  -6  11   4      909.18     1002.63     29.69 o
  -5  11   4     4355.20     4270.66     65.80 o
  -4  11   4     2784.30     2809.49     50.05 o
  -3  11   4       15.28       -1.56      7.24 o
  -2  11   4       40.75       32.21      7.87 o
  -1  11   4     1977.92     2065.71     35.85 o
   0  11   4      105.98       62.85     10.87 o
   1  11   4     6750.23     6750.92     96.27 o
   2  11   4     3656.16     3590.34     61.83 o
   3  11   4        3.33       -9.08      9.08 o
   4  11   4      231.14      228.36     17.26 o
   5  11   4       90.11       87.31     15.44 o
   6  11   4      228.13      211.83     20.58 o
   7  11   4     2273.38     2489.25     67.65 o
 -10  12   4      674.69      650.33     32.92 o
  -9  12   4      653.34      700.77     32.01 o
  -8  12   4     1194.07     1226.16     42.06 o
  -7  12   4     1949.80     1993.23     46.53 o
  -6  12   4        4.76       -8.69      8.69 o
  -5  12   4      131.73      100.98     16.34 o
  -4  12   4     1721.17     1690.00     37.47 o
  -3  12   4      217.47      196.63     14.89 o
  -2  12   4     3192.39     3188.11     53.04 o
  -1  12   4     2619.55     2830.32     52.39 o
   0  12   4     1437.69     1339.25     34.21 o
   1  12   4       70.41       56.28     16.66 o
   2  12   4     1694.34     1616.33     39.13 o
   3  12   4       34.27       24.68     11.85 o
   4  12   4     3204.10     3287.01     67.82 o
   5  12   4      444.96      474.52     28.33 o
   6  12   4      364.90      294.74     27.82 o
  -9  13   4      150.55      166.42     19.09 o
  -8  13   4      170.24      181.57     19.21 o
  -7  13   4       19.82       15.92     11.86 o
  -6  13   4       80.58       50.56     12.95 o
  -5  13   4       97.88       56.20     14.75 o
  -4  13   4       77.94       64.49     12.78 o
  -3  13   4     1151.59     1050.70     46.91 o
  -2  13   4      665.91      633.52     30.05 o
  -1  13   4      180.65      162.09     17.33 o
   0  13   4       13.81       -2.67     11.22 o
   1  13   4      178.41      143.23     16.50 o
   2  13   4      134.76       85.59     14.81 o
   3  13   4      138.86       96.81     16.27 o
   4  13   4       27.85       43.56     14.52 o
   5  13   4       46.13       48.97     15.56 o
  -8  14   4      464.96      346.46     26.41 o
  -7  14   4     2030.55     1910.49     52.37 o
  -6  14   4       73.64      100.79     16.53 o
  -5  14   4       19.29        8.45     12.66 o
  -4  14   4      757.07      848.31     34.15 o
  -3  14   4      394.62      417.34     25.72 o
  -2  14   4     2193.24     2055.67     50.77 o
  -1  14   4     2880.44     2836.12     62.10 o
   0  14   4      146.58      152.25     17.25 o
   1  14   4        5.89       -1.51     10.84 o
   2  14   4      385.95      350.90     23.75 o
   3  14   4      178.29      197.14     19.62 o
   4  14   4     2270.67     2340.55     58.75 o
  -7  15   4      664.45      681.95     35.37 o
  -6  15   4      292.22      277.52     23.81 o
  -5  15   4     1125.91     1230.97     41.69 o
  -4  15   4     1621.79     1887.15     50.55 o
  -3  15   4        7.73        8.24     12.56 o
  -2  15   4       54.16       32.72     13.92 o
  -1  15   4      240.93      232.31     20.50 o
   0  15   4       35.23       17.84     12.70 o
   1  15   4     1973.73     2199.35     57.20 o
   2  15   4      969.25     1142.78     39.82 o
   3  15   4        6.38        4.91     13.38 o
  -5  16   4       74.33       69.33     19.11 o
  -4  16   4       24.07        2.87     14.50 o
  -3  16   4        5.28      -12.53     12.53 o
  -2  16   4        4.55       23.49     23.18 o
  -1  16   4        5.57       16.67     15.15 o
   0  16   4      217.22      257.40     22.84 o
   1  16   4       64.04       45.57     16.05 o
 -14   1   5      108.76       68.11     17.13 o
 -13   1   5      349.90      356.38     19.56 o
 -12   1   5     4297.86     4247.25     61.92 o
 -11   1   5      719.05      663.51     19.27 o
 -10   1   5     4576.23     4550.36     61.07 o
  -9   1   5     7054.01     7349.65    103.86 o
  -8   1   5      572.09      583.56     18.41 o
  -7   1   5     2189.17     2121.06     27.92 o
  -6   1   5     2859.05     2338.97     24.98 o
  -5   1   5      151.85      151.39      4.72 o
  -4   1   5    41659.50    43983.49    302.06 o
  -3   1   5      326.87      282.83      6.69 o
  -2   1   5     3142.71     3090.40     24.55 o
  -1   1   5      128.61      153.76      3.99 o
   0   1   5    15399.90    14226.73    109.29 o
   1   1   5     6049.54     6079.15     53.90 o
   2   1   5    37936.77    37937.14    295.23 o
   3   1   5     1300.53     1499.13     20.77 o
   4   1   5      194.91      190.71      9.97 o
   5   1   5      532.56      542.10     18.00 o
   6   1   5     1900.05     1848.83     34.36 o
   7   1   5     3256.81     3221.32     56.47 o
   8   1   5     2917.09     2925.07     85.68 o
   9   1   5        5.02       -2.05     11.47 o
 -14   2   5     1325.13     1364.20     41.95 o
 -13   2   5      960.29      933.16     31.87 o
 -12   2   5      704.07      757.89     22.82 o
 -11   2   5      190.07      174.34     12.38 o
 -10   2   5      317.39      301.58     13.93 o
  -9   2   5     9825.05     9904.38    110.03 o
  -8   2   5      303.11      261.03     11.59 o
  -7   2   5     8013.78     8150.08     84.36 o
  -6   2   5     3385.94     3337.32     33.86 o
  -5   2   5        5.62        4.25      2.56 o
  -4   2   5    20686.26    21215.31    139.53 o
  -3   2   5     2855.80     2724.00     22.46 o
  -2   2   5     1882.73     1925.20     19.72 o
  -1   2   5    45795.06    45680.48    324.95 o
   0   2   5     4459.05     4175.69     34.32 o
   1   2   5     2381.51     2365.43     23.88 o
   2   2   5     4436.33     4674.41     48.20 o
   3   2   5     2680.66     2826.84     36.18 o
   4   2   5     5217.44     5024.91     58.25 o
   5   2   5     7510.04     7331.20     92.72 o
   6   2   5      594.90      590.75     20.07 o
   7   2   5        0.24       -2.71      9.59 o
   8   2   5     1240.75     1276.19     40.24 o
   9   2   5      209.24      185.73     21.02 o
 -14   3   5      646.35      631.73     32.30 o
 -13   3   5      284.69      285.61     20.25 o
 -12   3   5      167.74      189.33     15.53 o
 -11   3   5        0.05       -6.72      6.72 o
 -10   3   5       30.68       22.57      6.98 o
  -9   3   5     1157.11     1054.57     22.86 o
  -8   3   5     1456.27     1337.97     29.45 o
  -7   3   5     5369.65     5463.07     60.47 o
  -6   3   5      280.35      284.66      8.58 o
  -5   3   5     2976.57     3086.18     31.37 o
  -4   3   5        2.21       35.02      3.10 o
  -3   3   5    10603.77    10330.74     88.43 o
  -2   3   5      553.19      396.99      9.57 o
  -1   3   5     2136.08     1884.50     20.89 o
   0   3   5      142.45       97.19      4.67 o
   1   3   5      292.19      306.88      7.66 o
   2   3   5        3.91        3.88      3.38 o
   3   3   5     1023.95      955.10     19.82 o
   4   3   5     3919.83     3832.74     47.68 o
   5   3   5       15.25       24.07      6.98 o
   6   3   5      391.89      385.16     19.26 o
   7   3   5      894.68      821.94     28.40 o
   8   3   5      734.43      652.25     32.45 o
   9   3   5      266.46      235.49     26.98 o
 -14   4   5     1182.18     1126.28     39.24 o
 -13   4   5     1805.64     1832.47     43.56 o
 -12   4   5      733.57      749.71     28.00 o
 -11   4   5      566.57      581.97     23.58 o
 -10   4   5        0.08        0.33      6.28 o
  -9   4   5     7960.83     8119.51     85.07 o
  -8   4   5      123.88       74.74      9.08 o
  -7   4   5    11926.50    11831.93    117.16 o
  -6   4   5      256.56      326.18     10.46 o
  -5   4   5    10494.43    10224.88     76.22 o
  -4   4   5      300.66      381.66      7.62 o
  -3   4   5    41384.36    41719.86    354.26 o
  -2   4   5        1.55       -3.25      3.25 o
  -1   4   5     3282.24     3394.68     36.95 o
   0   4   5        3.05       29.47      4.15 o
   1   4   5     7212.06     6936.11     63.72 o
   2   4   5       10.44       30.76      4.90 o
   3   4   5     3954.30     4013.32     47.71 o
   4   4   5      400.07      476.50     15.84 o
   5   4   5     4666.59     4714.14     68.39 o
   6   4   5        2.94       -7.53      7.53 o
   7   4   5      817.10      800.69     29.74 o
   8   4   5      375.63      390.83     23.12 o
   9   4   5      452.49      423.24     35.31 o
 -14   5   5        1.27        8.91     13.58 o
 -13   5   5      271.17      231.31     18.96 o
 -12   5   5     3131.30     3180.32     57.84 o
 -11   5   5      528.09      497.59     21.06 o
 -10   5   5     3361.83     3368.04     51.78 o
  -9   5   5     3263.48     3394.09     44.68 o
  -8   5   5      223.50      196.01     11.21 o
  -7   5   5     2423.80     2462.61     31.02 o
  -6   5   5    15162.97    15060.89    129.67 o
  -5   5   5     1481.03     1732.55     20.27 o
  -4   5   5    47566.53    49196.85    365.03 o
  -3   5   5    22640.41    25086.74    217.61 o
  -2   5   5      267.65      304.82      8.03 o
  -1   5   5      217.50       89.23      4.43 o
   0   5   5     5325.78     5407.34     50.31 o
   1   5   5     3372.92     3134.61     33.37 o
   2   5   5    20584.28    20249.65    179.89 o
   3   5   5     4118.22     3980.49     47.80 o
   4   5   5      320.34      293.27     12.31 o
   5   5   5      625.52      663.36     22.86 o
   6   5   5      196.55      201.45     16.86 o
   7   5   5     2792.95     2778.88     52.50 o
   8   5   5     4252.29     4512.88     88.22 o
   9   5   5      113.62       69.24     29.13 o
 -13   6   5       93.90       74.48     15.86 o
 -12   6   5      502.40      492.20     24.75 o
 -11   6   5     2375.88     2313.46     46.52 o
 -10   6   5     2874.44     2735.74     46.03 o
  -9   6   5      417.77      452.24     18.51 o
  -8   6   5      312.44      298.64     12.47 o
  -7   6   5      179.41      156.86      8.42 o
  -6   6   5     3992.27     3974.79     39.13 o
  -5   6   5     9598.87     9360.32     82.31 o
  -4   6   5     4136.89     3925.95     37.64 o
  -3   6   5      681.74      807.31     13.23 o
  -2   6   5      451.25      531.80     11.11 o
  -1   6   5     1603.15     1515.68     19.06 o
   0   6   5     1464.93     1378.16     18.10 o
   1   6   5     3576.10     3395.85     38.63 o
   2   6   5      927.20      826.47     19.12 o
   3   6   5       17.35       17.42      5.52 o
   4   6   5      641.25      603.98     18.51 o
   5   6   5      988.26      908.02     26.59 o
   6   6   5     2094.45     1946.40     44.47 o
   7   6   5      663.49      648.11     31.25 o
   8   6   5       31.89       26.47     15.22 o
   9   6   5      227.47      189.60     27.14 o
 -13   7   5      393.52      433.75     27.62 o
 -12   7   5      309.84      242.47     20.69 o
 -11   7   5       48.82       10.59     10.53 o
 -10   7   5     1575.91     1533.99     36.00 o
  -9   7   5        4.69       -1.19      6.90 o
  -8   7   5      833.45      851.96     19.40 o
  -7   7   5      916.30      882.01     17.05 o
  -6   7   5     5031.71     5211.27     49.13 o
  -5   7   5      504.79      424.03     12.04 o
  -4   7   5     6180.28     6651.63     63.93 o
  -3   7   5     1177.06     1009.82     18.68 o
  -2   7   5     4270.44     3796.06     37.88 o
  -1   7   5      183.96      124.28      6.54 o
   0   7   5     4497.72     4685.07     47.59 o
   1   7   5        2.53       11.79      4.75 o
   2   7   5     2277.96     2437.68     34.23 o
   3   7   5      873.41      849.85     33.45 o
   4   7   5     5971.97     5793.00     78.77 o
   5   7   5     1410.54     1340.62     35.19 o
   6   7   5      165.41      124.52     23.57 o
   7   7   5      963.24      925.81     36.80 o
   8   7   5      790.48      805.32     37.17 o
 -13   8   5      354.77      294.31     25.70 o
 -12   8   5      812.29      769.88     33.13 o
 -11   8   5      353.81      340.40     25.99 o
 -10   8   5      516.03      520.09     25.88 o
  -9   8   5     2604.39     2732.17     49.24 o
  -8   8   5     1022.71     1069.66     24.20 o
  -7   8   5     2047.09     2042.27     29.33 o
  -6   8   5     1225.48     1164.14     18.78 o
  -5   8   5       35.90       23.03      5.25 o
  -4   8   5      398.15      488.01     12.90 o
  -3   8   5     4535.61     4697.95     48.86 o
  -2   8   5      659.26      663.18     13.68 o
  -1   8   5     6816.01     6714.03     67.44 o
   0   8   5      968.61      903.76     16.50 o
   1   8   5      105.39      112.11      7.16 o
   2   8   5     1137.33     1134.96     24.98 o
   3   8   5     1737.56     1721.20     33.78 o
   4   8   5      866.01      928.78     28.88 o
   5   8   5     3238.15     3195.25     64.75 o
   6   8   5      141.63      147.13     18.18 o
   7   8   5       12.08       -8.00     12.79 o
   8   8   5      113.70       80.17     17.63 o
 -12   9   5      134.85      175.89     19.99 o
 -11   9   5       59.33       44.35     13.88 o
 -10   9   5       56.48       43.10     16.94 o
  -9   9   5     1088.65     1008.38     30.28 o
  -8   9   5     3758.37     3862.59     61.97 o
  -7   9   5     1398.31     1652.51     30.36 o
  -6   9   5      465.65      521.45     15.75 o
  -5   9   5       10.46       12.84      5.03 o
  -4   9   5        5.61        5.35      5.60 o
  -3   9   5     3763.29     3736.20     42.34 o
  -2   9   5     7480.29     7380.95     68.82 o
  -1   9   5     1510.97     1632.91     23.75 o
   0   9   5      790.42      799.14     15.40 o
   1   9   5      650.71      661.70     17.86 o
   2   9   5      822.84      798.55     20.59 o
   3   9   5     3103.05     3002.40     62.76 o
   4   9   5     2138.49     1985.33     46.81 o
   5   9   5        6.50       16.01     11.43 o
   6   9   5      665.75      696.21     44.10 o
   7   9   5      156.24      146.29     19.56 o
 -12  10   5       26.25       -7.80     13.08 o
 -11  10   5     3527.92     3647.03     72.04 o
 -10  10   5      884.84      987.73     33.01 o
  -9  10   5     1021.01      974.65     31.06 o
  -8  10   5      112.96      110.91     12.85 o
  -7  10   5     1543.74     1711.22     37.37 o
  -6  10   5     1167.08     1149.51     28.88 o
  -5  10   5     9863.49    10124.84    115.17 o
  -4  10   5       66.92       47.33      9.60 o
  -3  10   5     2130.08     2070.59     42.68 o
  -2  10   5      396.23      383.83     13.99 o
  -1  10   5     2841.07     2819.29     37.54 o
   0  10   5     2751.68     2746.21     41.06 o
   1  10   5     7042.03     6961.84     83.22 o
   2  10   5      127.12      112.83     12.53 o
   3  10   5     3101.01     3146.90     57.27 o
   4  10   5       21.89       -4.36      9.53 o
   5  10   5      155.87      131.20     18.98 o
   6  10   5     1207.12     1250.66     40.63 o
   7  10   5     1223.33     1230.13     43.67 o
 -11  11   5       10.83        0.59     13.28 o
 -10  11   5      789.14      703.94     32.84 o
  -9  11   5       55.07       36.22     12.64 o
  -8  11   5       22.65       44.14     10.80 o
  -7  11   5       76.28       83.37     11.96 o
  -6  11   5      554.40      552.60     22.87 o
  -5  11   5      464.05      315.16     18.14 o
  -4  11   5     1810.77     1584.52     38.87 o
  -3  11   5       38.75       33.46      8.66 o
  -2  11   5     1038.26     1122.66     33.19 o
  -1  11   5      114.85      110.23     10.45 o
   0  11   5      203.07      215.06     15.49 o
   1  11   5      606.20      663.02     25.26 o
   2  11   5     1971.96     1796.06     40.57 o
   3  11   5        0.04       -6.31      9.40 o
   4  11   5      599.03      593.61     40.92 o
   5  11   5      395.05      341.16     22.54 o
   6  11   5      111.37      118.54     17.87 o
 -10  12   5     1040.26     1053.80     38.03 o
  -9  12   5        5.70       -0.70     13.37 o
  -8  12   5       70.88       21.25     11.93 o
  -7  12   5        2.35       11.68     10.31 o
  -6  12   5      449.90      396.33     28.63 o
  -5  12   5     3932.49     3915.90     63.26 o
  -4  12   5      320.28      397.75     19.68 o
  -3  12   5       25.26       32.93     10.45 o
  -2  12   5      282.27      238.49     14.95 o
  -1  12   5        3.53       -0.91      9.36 o
   0  12   5     1685.65     1696.67     43.77 o
   1  12   5     1401.79     1477.68     36.77 o
   2  12   5      284.06      244.07     18.36 o
   3  12   5      580.39      555.33     27.81 o
   4  12   5      105.74      145.04     17.46 o
   5  12   5       61.50       47.31     14.25 o
   6  12   5      369.89      355.79     27.19 o
  -9  13   5      102.17       73.67     15.44 o
  -8  13   5     4389.79     4536.36     81.45 o
  -7  13   5     1497.20     1647.64     51.60 o
  -6  13   5      414.22      336.16     21.45 o
  -5  13   5      106.12       71.57     12.82 o
  -4  13   5      135.01      148.17     15.78 o
  -3  13   5      541.47      599.82     29.00 o
  -2  13   5     6818.57     7103.97    103.24 o
  -1  13   5      452.86      477.53     24.93 o
   0  13   5     1492.85     1422.40     39.18 o
   1  13   5        3.27       -9.61     10.04 o
   2  13   5      228.28      196.50     18.72 o
   3  13   5     1253.86     1393.06     48.20 o
   4  13   5     1976.17     2012.15     52.86 o
   5  13   5       23.10      -13.01     13.01 o
  -8  14   5       16.41        8.67     13.26 o
  -7  14   5      104.15       78.60     15.63 o
  -6  14   5      114.00      134.81     17.04 o
  -5  14   5     1322.95     1591.23     46.27 o
  -4  14   5      170.40      203.01     19.56 o
  -3  14   5      825.75      784.54     32.66 o
  -2  14   5      276.58      305.27     24.14 o
  -1  14   5       36.41        1.52     13.17 o
   0  14   5       46.51       93.44     15.18 o
   1  14   5      802.63      954.49     35.16 o
   2  14   5       15.64       21.66     12.66 o
   3  14   5      171.99      203.47     23.82 o
   4  14   5        0.06       -5.39     13.56 o
  -7  15   5      138.08      122.68     19.51 o
  -6  15   5      261.68      281.12     24.07 o
  -5  15   5       32.63       -6.09     13.37 o
  -4  15   5        7.36       -3.19     15.74 o
  -3  15   5      234.82      213.58     24.43 o
  -2  15   5     1472.86     1546.22     47.89 o
  -1  15   5       92.86       97.46     18.64 o
   0  15   5      451.32      403.15     26.02 o
   1  15   5       31.17       24.67     14.39 o
   2  15   5        1.69       -6.08     12.58 o
  -5  16   5     3019.89     3260.36     72.65 o
  -4  16   5      310.75      351.28     27.37 o
  -3  16   5      337.27      271.23     23.79 o
  -2  16   5       63.83       37.58     15.82 o
  -1  16   5       83.05       45.84     15.10 o
   0  16   5      928.08     1050.94     39.53 o
 -15   0   6      243.16      179.08     38.93 o
 -14   0   6        0.12        2.72     24.42 o
 -13   0   6     1173.11     1152.80     53.56 o
 -12   0   6     1572.93     1570.82     42.14 o
 -11   0   6     2395.84     2510.99     63.27 o
 -10   0   6    19196.45    19697.81    306.69 o
  -9   0   6     3354.37     3344.51     79.88 o
  -8   0   6        1.96       29.79      7.00 o
  -7   0   6    18757.67    19666.07    246.76 o
  -6   0   6       29.83       76.03      6.15 o
  -5   0   6     7259.38     6867.42     75.68 o
  -4   0   6    77708.61    77811.31    728.02 o
  -3   0   6     7596.89     7340.44     69.18 o
  -2   0   6    17467.14    16541.03    169.90 o
  -1   0   6     3322.98     3709.38     47.93 o
   0   0   6        0.92       28.84      4.60 o
   1   0   6    73106.39    78958.42    937.10 o
   2   0   6    15744.29    16313.31    188.44 o
   3   0   6      807.02      812.44     25.75 o
   4   0   6     1351.55     1451.75     38.87 o
   5   0   6        1.34       10.49      8.81 o
   6   0   6      178.27      165.50     17.54 o
   7   0   6    10348.14    10450.19    210.01 o
   8   0   6     1106.80     1203.47     56.36 o
   9   0   6      967.44     1010.12     61.91 o
 -15   1   6      424.95      467.48     37.53 o
 -14   1   6      117.99       88.39     19.01 o
 -13   1   6     1155.38     1274.96     29.72 o
 -12   1   6      327.64      309.40     15.43 o
 -11   1   6       15.34        4.80      6.90 o
 -10   1   6       27.39       26.18      8.51 o
  -9   1   6      790.17      689.49     17.73 o
  -8   1   6     2238.24     2476.07     32.31 o
  -7   1   6     9329.70     9284.43     88.22 o
  -6   1   6     1689.03     1487.60     16.95 o
  -5   1   6        3.35       11.74      3.10 o
  -4   1   6     8607.46     8542.41     58.61 o
  -3   1   6     2479.69     2426.31     18.25 o
  -2   1   6     2183.05     2361.01     22.17 o
  -1   1   6    17968.40    18383.32    129.21 o
   0   1   6     2041.40     2187.77     23.16 o
   1   1   6     1231.36     1494.18     23.86 o
   2   1   6       85.88       84.61      5.70 o
   3   1   6     1576.53     1621.81     25.93 o
   4   1   6     2853.83     3000.83     40.91 o
   5   1   6      842.31      977.39     23.40 o
   6   1   6      271.90      220.13     15.30 o
   7   1   6      261.96      288.48     23.20 o
   8   1   6        5.54       -2.08     12.99 o
   9   1   6      239.17      180.53     21.69 o
 -15   2   6        7.30      -14.68     14.68 o
 -14   2   6      256.38      255.84     23.29 o
 -13   2   6      196.20      208.53     15.87 o
 -12   2   6      148.71      108.55     12.03 o
 -11   2   6      976.48      985.81     23.24 o
 -10   2   6     4474.44     4558.37     60.67 o
  -9   2   6       68.44      106.37      9.04 o
  -8   2   6     1073.13     1092.56     20.52 o
  -7   2   6       18.63       47.44      5.39 o
  -6   2   6      206.77      131.95      5.90 o
  -5   2   6     1505.82     1568.07     19.59 o
  -4   2   6    10692.41    10775.11     83.96 o
  -3   2   6     5159.63     5279.10     48.01 o
  -2   2   6      311.22      291.11      6.36 o
  -1   2   6      133.32       71.94      4.71 o
   0   2   6      363.19      381.20     10.15 o
   1   2   6    11197.72    11414.60     99.40 o
   2   2   6     2459.81     2700.71     32.47 o
   3   2   6      981.02     1042.72     17.99 o
   4   2   6      986.59     1016.47     21.20 o
   5   2   6     1251.29     1315.69     27.84 o
   6   2   6      461.03      395.87     20.16 o
   7   2   6      632.38      687.41     45.94 o
   8   2   6       15.14       10.30     13.30 o
   9   2   6      360.74      354.62     33.39 o
 -14   3   6       85.11       53.36     15.43 o
 -13   3   6     4345.32     4364.29    107.71 o
 -12   3   6     1199.59     1086.68     33.58 o
 -11   3   6      317.63      349.01     16.01 o
 -10   3   6     2220.28     2165.80     37.05 o
  -9   3   6     3596.13     3355.20     44.95 o
  -8   3   6    11075.77    11577.57    116.00 o
  -7   3   6    24029.46    24202.42    238.23 o
  -6   3   6       98.77      209.69      6.84 o
  -5   3   6     1608.40     1855.05     18.86 o
  -4   3   6     2509.70     2523.54     24.45 o
  -3   3   6        4.46       11.02      3.75 o
  -2   3   6    23894.28    22679.61    206.52 o
  -1   3   6    24025.70    24000.37    187.60 o
   0   3   6     2839.97     3275.73     30.02 o
   1   3   6     3574.44     3561.89     36.98 o
   2   3   6     1596.99     1492.44     29.01 o
   3   3   6     1228.22     1342.38     24.99 o
   4   3   6     6459.26     6545.36     79.18 o
   5   3   6     2501.62     2562.42     45.84 o
   6   3   6     1516.05     1447.20     34.52 o
   7   3   6      266.71      240.09     18.38 o
   8   3   6      284.47      286.26     33.22 o
   9   3   6       24.27       -2.63     17.47 o
 -14   4   6      541.90      522.83     27.31 o
 -13   4   6      459.45      478.13     24.73 o
 -12   4   6      261.29      254.76     18.76 o
 -11   4   6     1043.34     1006.13     26.17 o
 -10   4   6     3333.13     3415.80     49.96 o
  -9   4   6     2882.25     2828.61     40.35 o
  -8   4   6      881.87      819.63     19.54 o
  -7   4   6     4249.79     4196.25     49.10 o
  -6   4   6     2992.13     3062.58     32.52 o
  -5   4   6    32275.46    32349.80    264.70 o
  -4   4   6    32609.26    34131.43    265.50 o
  -3   4   6     7618.72     7125.23     76.99 o
  -2   4   6      530.33      648.39     14.33 o
  -1   4   6     1905.87     2158.08     24.88 o
   0   4   6     1456.01     1274.69     18.29 o
   1   4   6     7873.57     7710.84     73.93 o
   2   4   6     2710.02     2832.24     35.98 o
   3   4   6        5.16       11.11      5.55 o
   4   4   6      233.81      229.50     11.67 o
   5   4   6      262.70      253.12     15.74 o
   6   4   6      623.91      665.94     25.33 o
   7   4   6     3938.71     4173.63     69.66 o
   8   4   6      922.41      826.44     46.21 o
   9   4   6      178.25      183.85     27.09 o
 -14   5   6       48.94       35.00     14.50 o
 -13   5   6      271.82      292.40     20.61 o
 -12   5   6      503.00      528.02     25.99 o
 -11   5   6     4054.82     4066.88     60.35 o
 -10   5   6      206.31      198.04     13.44 o
  -9   5   6     1584.82     1391.69     32.03 o
  -8   5   6       76.42      112.95      8.25 o
  -7   5   6      287.71      312.16     10.76 o
  -6   5   6     4862.10     4312.74     41.67 o
  -5   5   6     9102.94     9258.10     82.71 o
  -4   5   6     4120.48     4205.50     45.70 o
  -3   5   6    13351.56    13858.95    141.56 o
  -2   5   6     2307.01     2682.69     32.17 o
  -1   5   6      265.46      269.57      7.48 o
   0   5   6     1357.63     1273.73     18.11 o
   1   5   6     1007.67      989.32     20.90 o
   2   5   6     3137.66     3027.61     36.38 o
   3   5   6      871.36      776.06     17.56 o
   4   5   6       44.61       36.49      9.22 o
   5   5   6      608.88      621.93     23.03 o
   6   5   6     1549.28     1534.09     36.40 o
   7   5   6        6.60       12.41     12.65 o
   8   5   6      572.11      604.43     40.35 o
 -14   6   6      436.39      426.96     28.71 o
 -13   6   6      120.18      103.19     15.90 o
 -12   6   6     1575.64     1583.16     38.70 o
 -11   6   6      625.59      594.07     24.46 o
 -10   6   6     3938.84     4015.78     58.84 o
  -9   6   6        1.32       -1.25      5.65 o
  -8   6   6     2012.59     2058.69     30.27 o
  -7   6   6     1115.48     1002.41     17.39 o
  -6   6   6     3306.34     3154.63     35.58 o
  -5   6   6     7659.21     8019.73     73.45 o
  -4   6   6    29717.13    30631.86    252.04 o
  -3   6   6     1673.14     1859.59     25.50 o
  -2   6   6     1069.50     1159.71     18.74 o
  -1   6   6     2582.01     2539.36     29.78 o
   0   6   6     3575.68     3231.80     36.80 o
   1   6   6     8024.41     8164.19     83.60 o
   2   6   6    11347.28    11319.42    114.27 o
   3   6   6      718.58      666.12     16.80 o
   4   6   6     1005.35      964.91     25.69 o
   5   6   6      845.35      913.28     29.26 o
   6   6   6      358.28      277.04     20.41 o
   7   6   6     3458.95     3516.33     74.31 o
   8   6   6      714.46      732.39     44.31 o
 -13   7   6     1026.36     1046.87     37.86 o
 -12   7   6      467.74      408.12     24.61 o
 -11   7   6      124.96      138.29     14.61 o
 -10   7   6      567.21      648.33     22.66 o
  -9   7   6      581.18      597.97     20.53 o
  -8   7   6      133.67      145.43      8.97 o
  -7   7   6     7138.79     7146.83     67.03 o
  -6   7   6     3710.24     3727.32     41.96 o
  -5   7   6      340.52      335.06     10.44 o
  -4   7   6       44.86       63.14      7.67 o
  -3   7   6      346.60      264.27      8.48 o
  -2   7   6     9458.50     8780.80     76.45 o
  -1   7   6     7392.43     7320.05     68.42 o
   0   7   6     1013.35      894.74     15.77 o
   1   7   6       12.14       12.91      5.12 o
   2   7   6      264.69      210.63     10.88 o
   3   7   6      202.52      239.18     14.41 o
   4   7   6     4060.37     3942.96     66.47 o
   5   7   6     1936.91     1935.59     44.16 o
   6   7   6      157.94      163.77     18.01 o
   7   7   6      284.41      215.72     22.70 o
   8   7   6       81.82       76.48     21.33 o
 -13   8   6       17.82        4.06     18.16 o
 -12   8   6      519.74      468.98     26.70 o
 -11   8   6       60.64       46.47     12.14 o
 -10   8   6      157.00      105.75     13.81 o
  -9   8   6     2553.67     2545.34     41.24 o
  -8   8   6     2715.84     2887.12     43.06 o
  -7   8   6       35.55       36.59      6.49 o
  -6   8   6     2467.39     2409.72     31.76 o
  -5   8   6      249.23      196.21      9.06 o
  -4   8   6       37.80       67.25      6.24 o
  -3   8   6     7305.64     7260.77     66.35 o
  -2   8   6     3645.29     3591.83     38.33 o
  -1   8   6     1289.88     1244.17     19.20 o
   0   8   6     5649.62     5286.09     56.46 o
   1   8   6     1548.14     1442.61     22.64 o
   2   8   6     1482.03     1388.91     28.61 o
   3   8   6     3400.72     3303.11     57.77 o
   4   8   6       32.43       35.95     10.43 o
   5   8   6     2643.30     2467.46     69.44 o
   6   8   6      808.04      835.52     34.90 o
   7   8   6       61.82       52.44     16.32 o
 -13   9   6     1048.20     1008.66     41.33 o
 -12   9   6      152.28      122.86     16.46 o
 -11   9   6     2130.22     2209.26     48.14 o
 -10   9   6      460.03      444.40     25.54 o
  -9   9   6      937.32      925.47     28.89 o
  -8   9   6      967.71     1027.18     28.34 o
  -7   9   6     2137.69     2207.68     38.83 o
  -6   9   6     2244.74     2106.85     29.80 o
  -5   9   6     1289.40     1250.92     21.40 o
  -4   9   6     1250.42     1200.58     21.67 o
  -3   9   6     2903.99     2822.79     33.02 o
  -2   9   6     2975.06     3026.35     34.53 o
  -1   9   6      344.54      360.99     11.72 o
   0   9   6     2382.23     2347.38     33.62 o
   1   9   6      286.91      259.83     12.94 o
   2   9   6     3160.73     3118.31     50.73 o
   3   9   6     1176.04     1120.67     33.49 o
   4   9   6     1166.22     1193.00     36.74 o
   5   9   6       80.40       78.48     14.79 o
   6   9   6     1028.84      975.43     38.70 o
   7   9   6       98.37       68.44     17.31 o
 -12  10   6        2.11        1.68     13.28 o
 -11  10   6      551.33      405.17     25.34 o
 -10  10   6     1423.92     1304.10     35.78 o
  -9  10   6     1366.54     1367.58     35.09 o
  -8  10   6      670.44      661.35     25.06 o
  -7  10   6       39.18       17.45      9.18 o
  -6  10   6        1.32       -6.54      8.69 o
  -5  10   6     3430.34     3218.43     48.55 o
  -4  10   6     1502.88     1426.50     25.44 o
  -3  10   6       90.42      101.71      8.18 o
  -2  10   6       10.99       23.34      6.48 o
  -1  10   6      438.01      414.27     14.04 o
   0  10   6     4146.17     4022.17     54.26 o
   1  10   6     1934.82     1921.46     39.73 o
   2  10   6     1678.65     1700.53     38.71 o
   3  10   6       43.08       28.11     12.63 o
   4  10   6       74.36       55.20     13.50 o
   5  10   6       43.88       13.11     15.40 o
   6  10   6      654.12      658.96     33.78 o
 -11  11   6     2491.74     2643.75     60.10 o
 -10  11   6        8.98        5.05     11.23 o
  -9  11   6     2231.85     2085.84     45.67 o
  -8  11   6      491.21      461.44     26.53 o
  -7  11   6        1.48       -8.29      8.29 o
  -6  11   6     5725.49     5757.87     81.99 o
  -5  11   6     2622.90     2675.78     47.63 o
  -4  11   6     1508.13     1349.71     28.45 o
  -3  11   6     4774.14     4741.88     59.09 o
  -2  11   6      175.83      136.49     10.43 o
  -1  11   6      377.08      283.74     18.87 o
   0  11   6     4333.99     4643.18     72.39 o
   1  11   6      400.96      375.79     19.92 o
   2  11   6     2306.73     2215.72     46.55 o
   3  11   6     2401.92     2337.62     49.70 o
   4  11   6        0.07       -4.16     10.29 o
   5  11   6       11.19       11.33     11.88 o
   6  11   6      602.91      585.43     35.74 o
 -11  12   6       17.09       -0.15     13.28 o
 -10  12   6      375.87      299.73     25.36 o
  -9  12   6      649.69      670.94     30.58 o
  -8  12   6     1665.45     1887.58     45.75 o
  -7  12   6      141.67      109.36     14.29 o
  -6  12   6     1696.83     1759.16     57.29 o
  -5  12   6        8.40       12.90      9.27 o
  -4  12   6      175.90      158.52     13.82 o
  -3  12   6      911.97     1042.65     28.07 o
  -2  12   6     1611.39     1709.16     33.84 o
  -1  12   6     1545.54     1528.89     35.77 o
   0  12   6     1638.22     1742.18     39.26 o
   1  12   6      110.40       63.92     12.42 o
   2  12   6      187.61      134.44     15.39 o
   3  12   6     1332.28     1350.98     43.51 o
   4  12   6       81.85       79.30     15.08 o
   5  12   6     1101.07     1250.71     42.81 o
 -10  13   6        0.02      -10.34     12.74 o
  -9  13   6       59.93       51.03     15.35 o
  -8  13   6       48.90       28.86     13.42 o
  -7  13   6        0.25       13.21     11.51 o
  -6  13   6       18.08       -9.85      9.85 o
  -5  13   6       10.11       -8.85      9.72 o
  -4  13   6      179.78      209.00     16.70 o
  -3  13   6       18.33       25.56     11.57 o
  -2  13   6       84.58       23.73     11.87 o
  -1  13   6       70.96       37.92     12.58 o
   0  13   6       24.40       16.63     11.25 o
   1  13   6        5.65       -6.56     11.06 o
   2  13   6       73.84       35.84     13.39 o
   3  13   6       39.68       39.03     13.50 o
   4  13   6      182.60      159.07     26.24 o
  -9  14   6      722.92      743.42     35.75 o
  -8  14   6     2202.56     2454.21     56.42 o
  -7  14   6      186.98      146.35     17.48 o
  -6  14   6     1379.40     1434.35     40.21 o
  -5  14   6      323.92      316.95     21.54 o
  -4  14   6       13.51       -2.17     11.57 o
  -3  14   6     1892.45     1878.04     47.72 o
  -2  14   6     2367.07     2445.18     54.08 o
  -1  14   6      791.22      732.18     32.47 o
   0  14   6     1810.21     1783.28     62.35 o
   1  14   6       12.34       -0.62     11.09 o
   2  14   6       32.24       45.03     13.72 o
   3  14   6      800.01      827.97     36.37 o
  -7  15   6       40.71       30.76     15.36 o
  -6  15   6     1643.30     1803.80     50.06 o
  -5  15   6     1738.17     1903.66     57.25 o
  -4  15   6      295.08      238.46     27.05 o
  -3  15   6     1245.19     1307.72     40.88 o
  -2  15   6      107.78      150.86     18.91 o
  -1  15   6       17.58      -11.43     12.26 o
   0  15   6     1345.87     1502.67     43.81 o
   1  15   6      486.56      470.69     28.01 o
   2  15   6      716.63      774.29     34.74 o
  -5  16   6        3.16       27.66     15.73 o
  -4  16   6        1.41       -9.92     12.99 o
  -3  16   6        5.26       10.90     14.95 o
  -2  16   6        1.52        5.26     14.14 o
  -1  16   6        4.84      -12.16     13.98 o
 -15   1   7       35.46       14.54     15.04 o
 -14   1   7       60.22       56.17     12.06 o
 -13   1   7      547.14      512.69     20.77 o
 -12   1   7      429.56      362.15     17.59 o
 -11   1   7     7888.77     8147.77     96.54 o
 -10   1   7     8148.67     7725.22     90.13 o
  -9   1   7      893.90      995.39     20.28 o
  -8   1   7       81.89       69.09      6.29 o
  -7   1   7      431.28      398.22     10.57 o
  -6   1   7       81.93       76.78      4.00 o
  -5   1   7    24240.97    24088.69    168.43 o
  -4   1   7     6042.87     5807.39     39.89 o
  -3   1   7      843.86      811.21      8.22 o
  -2   1   7    11479.84    12222.20     84.78 o
  -1   1   7       85.88      109.17      4.18 o
   0   1   7    22608.42    23433.11    203.50 o
   1   1   7    28869.60    30442.01    277.68 o
   2   1   7      272.99      257.06      9.14 o
   3   1   7     9647.40     9697.01     94.69 o
   4   1   7     1579.18     1629.62     30.49 o
   5   1   7      443.43      425.72     20.04 o
   6   1   7     2249.65     2266.17     52.32 o
   7   1   7     2869.43     2917.83     63.73 o
   8   1   7      219.31      223.57     22.44 o
 -15   2   7       26.51       -8.33     13.31 o
 -14   2   7     3416.77     3407.81     61.29 o
 -13   2   7     2512.41     2462.04     45.10 o
 -12   2   7       35.31       26.03     10.25 o
 -11   2   7     1341.60     1345.71     30.74 o
 -10   2   7      426.92      350.28     15.36 o
  -9   2   7      413.07      386.06     13.67 o
  -8   2   7    21738.41    21759.46    204.11 o
  -7   2   7    11961.65    11217.33    104.10 o
  -6   2   7    14335.02    14999.65    116.29 o
  -5   2   7     1488.40     1358.89     13.71 o
  -4   2   7        0.05       11.83      1.87 o
  -3   2   7     7887.58     7785.34     62.34 o
  -2   2   7    17578.12    16074.10    127.72 o
  -1   2   7     1709.12     1318.43     20.55 o
   0   2   7     7023.18     6858.18     62.66 o
   1   2   7     3580.26     3727.10     40.89 o
   2   2   7      418.67      418.98     12.31 o
   3   2   7     5994.05     5902.42     66.91 o
   4   2   7     3602.47     3838.60     54.62 o
   5   2   7      151.77      137.53     15.74 o
   6   2   7     3848.37     3831.98     71.51 o
   7   2   7      835.92      933.43     38.09 o
   8   2   7       41.08       22.22     15.31 o
 -15   3   7      292.67      303.86     24.09 o
 -14   3   7       53.75       35.21     15.76 o
 -13   3   7      159.67      154.27     14.39 o
 -12   3   7      194.14      168.75     13.70 o
 -11   3   7      250.89      256.24     14.42 o
 -10   3   7        2.54        0.93      6.43 o
  -9   3   7        1.06        0.87      5.15 o
  -8   3   7      209.68      215.88     11.27 o
  -7   3   7     1141.13     1128.62     22.27 o
  -6   3   7    11174.54    12027.29     91.63 o
  -5   3   7     1596.05     1542.88     17.89 o
  -4   3   7     2318.48     2288.92     25.54 o
  -3   3   7      292.00      299.82      8.65 o
  -2   3   7      485.89      315.25      7.06 o
  -1   3   7     2748.72     2484.72     28.65 o
   0   3   7     4441.17     4377.97     42.80 o
   1   3   7     1015.56      874.01     18.45 o
   2   3   7       31.59       43.99      4.77 o
   3   3   7      301.53      264.70     22.00 o
   4   3   7      390.64      335.34     17.25 o
   5   3   7     1376.76     1268.52     34.49 o
   6   3   7      171.02      148.52     15.42 o
   7   3   7       51.95       39.78     15.48 o
   8   3   7       36.54       27.20     17.64 o
 -15   4   7      598.08      536.75     32.95 o
 -14   4   7     1496.65     1450.93     39.19 o
 -13   4   7     1126.12     1034.29     32.70 o
 -12   4   7      688.69      657.34     23.32 o
 -11   4   7     2439.39     2459.84     42.36 o
 -10   4   7     4358.02     4123.34     53.70 o
  -9   4   7      115.34      116.78      9.56 o
  -8   4   7     5731.54     5597.18     62.88 o
  -7   4   7     3068.28     3151.05     36.34 o
  -6   4   7    13980.63    15033.02    128.61 o
  -5   4   7     5312.13     5696.65     48.39 o
  -4   4   7    11254.08    11111.81    107.21 o
  -3   4   7     2364.59     2909.77     37.56 o
  -2   4   7     7912.60     8740.19     91.42 o
  -1   4   7       68.12      108.31      8.12 o
   0   4   7    10135.47    10177.29    106.38 o
   1   4   7      496.17      565.45     15.77 o
   2   4   7      696.15      626.04     14.66 o
   3   4   7      310.84      362.48     14.67 o
   4   4   7     3455.62     3350.64     54.94 o
   5   4   7      302.20      275.12     17.29 o
   6   4   7     2580.60     2602.14     54.94 o
   7   4   7        2.67       17.41     15.10 o
   8   4   7      412.50      427.98     35.09 o
 -14   5   7      146.13      116.24     16.98 o
 -13   5   7      175.48      135.40     15.12 o
 -12   5   7      191.12      149.96     13.72 o
 -11   5   7     5726.51     6016.07     78.96 o
 -10   5   7     4388.75     4488.79     69.90 o
  -9   5   7       76.67       96.67      8.95 o
  -8   5   7     1159.53     1233.11     31.56 o
  -7   5   7       92.45       85.69      6.27 o
  -6   5   7     5785.36     5678.47     57.98 o
  -5   5   7    24173.12    24842.34    205.79 o
  -4   5   7    11705.97    11423.67    110.47 o
  -3   5   7     4388.49     4556.69     58.87 o
  -2   5   7     2915.57     3018.99     37.66 o
  -1   5   7      496.43      553.98     11.64 o
   0   5   7     1661.94     1663.25     23.42 o
   1   5   7     8861.24     9015.66     92.11 o
   2   5   7      108.95      112.53      7.68 o
   3   5   7     7218.43     7235.52     79.45 o
   4   5   7     1205.74     1215.96     29.74 o
   5   5   7       47.47       45.73     10.65 o
   6   5   7     2049.25     2133.82     49.72 o
   7   5   7     2290.88     2216.78     67.47 o
   8   5   7      309.76      314.51     31.97 o
 -14   6   7      232.71      243.84     23.34 o
 -13   6   7      488.29      469.64     26.53 o
 -12   6   7      202.61      220.29     16.63 o
 -11   6   7      115.03      108.22     12.18 o
 -10   6   7     1778.64     1715.08     33.57 o
  -9   6   7      294.92      306.47     12.95 o
  -8   6   7     1720.38     1691.69     26.26 o
  -7   6   7     1190.85     1163.01     19.88 o
  -6   6   7      606.02      673.49     14.62 o
  -5   6   7      443.51      402.90      9.84 o
  -4   6   7    11776.11    11553.63    113.02 o
  -3   6   7     2018.09     1851.66     32.22 o
  -2   6   7     2664.37     2657.55     35.42 o
  -1   6   7      926.15      846.56     15.39 o
   0   6   7       13.52       19.94      4.84 o
   1   6   7     3962.76     3799.96     49.67 o
   2   6   7     2945.26     2859.70     41.83 o
   3   6   7     2478.08     2207.75     42.82 o
   4   6   7       44.96       24.74     10.56 o
   5   6   7       95.39       70.91     12.59 o
   6   6   7       39.69       23.86     13.04 o
   7   6   7      877.09      870.15     47.15 o
 -14   7   7      470.52      475.84     28.85 o
 -13   7   7     1243.23     1250.81     51.88 o
 -12   7   7      838.62      847.49     32.88 o
 -11   7   7      654.79      639.00     27.07 o
 -10   7   7       44.72       48.82     10.66 o
  -9   7   7     2776.23     2799.16     42.27 o
  -8   7   7     1846.22     1707.81     30.24 o
  -7   7   7     4168.75     4307.30     49.79 o
  -6   7   7     2451.25     2425.88     29.38 o
  -5   7   7     4865.44     5207.65     54.71 o
  -4   7   7      506.30      538.03     11.06 o
  -3   7   7     6620.51     6138.72     66.41 o
  -2   7   7      250.93      289.65      8.71 o
  -1   7   7     5800.83     5360.88     55.26 o
   0   7   7     1192.95     1183.33     20.26 o
   1   7   7     1960.32     2084.06     30.33 o
   2   7   7      690.15      638.23     17.70 o
   3   7   7     4385.51     4571.84     73.08 o
   4   7   7      562.09      564.71     25.09 o
   5   7   7     1943.03     1895.26     48.70 o
   6   7   7       94.35       81.80     16.25 o
   7   7   7      898.31      911.40     47.23 o
 -13   8   7     1023.39     1015.43     38.02 o
 -12   8   7      907.61      808.90     32.42 o
 -11   8   7      431.51      368.37     27.50 o
 -10   8   7      334.67      306.46     18.43 o
  -9   8   7       51.13       33.20     12.26 o
  -8   8   7     5054.76     5097.69     71.90 o
  -7   8   7     1591.73     1669.44     29.20 o
  -6   8   7      624.95      583.55     15.70 o
  -5   8   7     1298.90     1368.83     21.06 o
  -4   8   7      973.26      911.26     15.86 o
  -3   8   7      289.83      232.79      7.96 o
  -2   8   7     4744.88     5099.21     51.22 o
  -1   8   7      286.67      279.21     10.83 o
   0   8   7     3393.46     3236.59     39.30 o
   1   8   7      960.56      943.19     25.52 o
   2   8   7      158.39      112.86     12.46 o
   3   8   7      604.40      566.16     24.59 o
   4   8   7     1703.31     1668.69     44.00 o
   5   8   7      101.42      118.53     17.20 o
   6   8   7     1656.22     1728.36     71.31 o
   7   8   7      182.27      186.60     26.01 o
 -13   9   7      339.57      289.46     23.20 o
 -12   9   7      878.70      885.82     35.42 o
 -11   9   7     1151.48     1222.94     45.38 o
 -10   9   7      976.89     1053.64     31.37 o
  -9   9   7     1637.77     1776.31     43.22 o
  -8   9   7        0.07       -6.90      6.90 o
  -7   9   7      855.87      752.55     24.32 o
  -6   9   7     3567.77     3330.42     45.72 o
  -5   9   7     1127.26     1228.42     20.75 o
  -4   9   7      850.09      938.40     18.70 o
  -3   9   7      244.32      305.51     11.56 o
  -2   9   7      152.96      125.53      8.73 o
  -1   9   7     6127.78     6072.14     63.85 o
   0   9   7     4767.78     4644.16     55.28 o
   1   9   7     1574.52     1578.85     32.71 o
   2   9   7      250.22      242.81     16.56 o
   3   9   7        0.99       -4.82      9.73 o
   4   9   7     1643.45     1585.19     43.50 o
   5   9   7     2685.39     2670.31     61.86 o
   6   9   7      569.57      561.10     32.12 o
 -12  10   7     1665.36     1655.20     46.24 o
 -11  10   7      565.20      549.27     26.35 o
 -10  10   7     1894.04     1937.75     43.37 o
  -9  10   7     2093.68     2248.83     45.63 o
  -8  10   7      268.46      206.96     15.74 o
  -7  10   7       82.07       68.11     11.88 o
  -6  10   7     5155.02     5070.15     63.41 o
  -5  10   7      150.48      136.60     11.42 o
  -4  10   7     4679.11     4771.16     58.36 o
  -3  10   7     1359.71     1396.18     24.12 o
  -2  10   7       23.56       17.91      6.33 o
  -1  10   7     2586.18     2670.60     37.57 o
   0  10   7     1736.73     1796.36     31.61 o
   1  10   7     1088.17     1083.27     29.19 o
   2  10   7     6405.65     6191.46     92.58 o
   3  10   7      142.64      110.49     14.77 o
   4  10   7      764.64      674.38     30.78 o
   5  10   7       68.68       66.17     15.56 o
   6  10   7      199.76      187.94     21.81 o
 -12  11   7       16.16        9.78     13.52 o
 -11  11   7      936.59      939.56     36.07 o
 -10  11   7      328.60      313.51     22.06 o
  -9  11   7       43.67       33.29     11.41 o
  -8  11   7      336.64      303.33     18.54 o
  -7  11   7      177.59      226.22     16.46 o
  -6  11   7        0.17        5.06      8.68 o
  -5  11   7     1007.89     1037.23     27.57 o
  -4  11   7      250.78      228.90     13.82 o
  -3  11   7     1389.00     1280.07     32.07 o
  -2  11   7       71.04       49.06      8.80 o
  -1  11   7        2.06       -0.50      7.27 o
   0  11   7      228.64      200.58     15.15 o
   1  11   7      950.00      946.98     34.66 o
   2  11   7        5.47       -8.96     10.84 o
   3  11   7      860.03      836.56     31.10 o
   4  11   7        6.56       -6.97     10.79 o
   5  11   7      106.91       91.61     16.83 o
 -11  12   7       93.47      100.59     16.96 o
 -10  12   7     1089.74      941.34     35.82 o
  -9  12   7     1883.34     1897.30     46.93 o
  -8  12   7       40.17       31.57     12.60 o
  -7  12   7        0.25       -2.65     11.36 o
  -6  12   7     1131.04     1309.04     39.67 o
  -5  12   7      296.92      236.80     18.37 o
  -4  12   7     2514.13     2438.60     45.12 o
  -3  12   7     1835.47     1800.32     34.46 o
  -2  12   7       10.80        8.78      8.64 o
  -1  12   7      207.63      216.34     15.89 o
   0  12   7       27.98       41.26     11.04 o
   1  12   7      360.88      307.47     20.54 o
   2  12   7     2314.37     2313.56     49.97 o
   3  12   7      253.88      217.53     20.06 o
   4  12   7       28.63       -8.40     13.13 o
 -10  13   7        1.08      -12.19     12.19 o
  -9  13   7     1835.07     1952.06     49.17 o
  -8  13   7       95.20       95.92     15.47 o
  -7  13   7     4258.29     4258.60     74.84 o
  -6  13   7     2705.79     2888.97     56.84 o
  -5  13   7        1.76       -4.34      9.76 o
  -4  13   7        0.11        3.96     10.26 o
  -3  13   7     2062.32     2121.11     42.51 o
  -2  13   7        8.03        0.76      9.67 o
  -1  13   7     5518.83     5645.49     95.62 o
   0  13   7     1577.41     1692.60     43.22 o
   1  13   7      458.81      414.69     24.76 o
   2  13   7       13.57        6.16     11.21 o
   3  13   7      569.54      557.62     29.96 o
  -9  14   7      178.25      199.51     21.86 o
  -8  14   7        6.68        7.04     12.54 o
  -7  14   7      168.32      176.56     18.76 o
  -6  14   7      930.58      867.46     32.93 o
  -5  14   7       51.73        6.27     11.38 o
  -4  14   7      813.64      944.50     31.92 o
  -3  14   7      237.79      282.48     23.21 o
  -2  14   7      154.90      115.36     16.56 o
  -1  14   7        7.47       -7.33     11.75 o
   0  14   7      407.24      361.84     23.14 o
   1  14   7        7.78       22.42     12.16 o
   2  14   7      540.73      657.97     31.40 o
  -7  15   7      488.75      417.44     26.37 o
  -6  15   7      266.05      263.57     20.98 o
  -5  15   7       36.35       28.54     14.15 o
  -4  15   7       18.98      -11.52     15.78 o
  -3  15   7      334.31      399.51     27.38 o
  -2  15   7        0.65      -12.68     12.68 o
  -1  15   7      772.09      697.78     34.35 o
   0  15   7      200.56      160.76     20.03 o
   1  15   7       15.62       18.47     14.88 o
  -5  16   7       23.86       19.38     14.70 o
  -4  16   7     2192.17     2405.37     59.00 o
  -3  16   7      896.84     1012.43     40.87 o
  -2  16   7       51.02        2.02     15.03 o
 -15   0   8      816.32      916.01     87.00 o
 -14   0   8      421.36      434.83     29.81 o
 -13   0   8        5.70       -7.45     12.68 o
 -12   0   8     2406.98     2402.65     58.48 o
 -11   0   8     8298.68     8202.35    147.22 o
 -10   0   8       39.83        3.06     11.59 o
  -9   0   8    12316.77    12869.84    171.92 o
  -8   0   8     1424.31     1343.16     29.65 o
  -7   0   8     2393.34     2477.44     42.06 o
  -6   0   8     5515.85     5348.39     62.16 o
  -5   0   8    13228.73    11760.99    124.27 o
  -4   0   8      359.50      451.61      9.61 o
  -3   0   8      136.74       84.69      5.83 o
  -2   0   8     6956.21     7033.32     85.17 o
  -1   0   8      603.54      539.81     15.93 o
   0   0   8    37492.52    39458.88    476.63 o
   1   0   8     4327.56     4260.94     65.72 o
   2   0   8     9852.09    10244.31    139.48 o
   3   0   8    10095.93    10483.17    163.94 o
   4   0   8      283.37      225.60     18.52 o
   5   0   8       16.50      -14.20     14.20 o
   6   0   8     2482.00     2645.31     83.87 o
   7   0   8       11.47      -15.04     17.01 o
   8   0   8     2586.85     2510.08     88.91 o
 -15   1   8      509.11      501.95     25.65 o
 -14   1   8     1080.08     1123.77     36.30 o
 -13   1   8       12.68       -3.42      8.56 o
 -12   1   8      773.02      750.89     22.98 o
 -11   1   8      467.01      532.41     18.80 o
 -10   1   8       12.96       -1.46      5.86 o
  -9   1   8      938.16      940.69     18.65 o
  -8   1   8     4814.70     4866.45     52.19 o
  -7   1   8      678.78      825.38     14.76 o
  -6   1   8     4602.85     4703.49     40.73 o
  -5   1   8      278.94      342.93      5.73 o
  -4   1   8       52.77       53.12      2.19 o
  -3   1   8     1238.89     1049.16     10.41 o
  -2   1   8     2030.89     1856.45     18.32 o
  -1   1   8     6238.69     6138.17     56.42 o
   0   1   8     6842.63     6806.35     67.13 o
   1   1   8     1265.85     1149.53     20.23 o
   2   1   8      474.79      451.94     13.19 o
   3   1   8      815.39      894.04     20.46 o
   4   1   8       27.15        9.46      7.66 o
   5   1   8     1212.37     1233.98     36.81 o
   6   1   8     2280.84     2358.78     59.53 o
   7   1   8      191.63      148.64     19.25 o
   8   1   8        1.16      -15.99     15.99 o
 -15   2   8      342.08      364.10     24.82 o
 -14   2   8       18.50       17.20     11.22 o
 -13   2   8      528.98      509.41     21.76 o
 -12   2   8      340.95      367.63     17.75 o
 -11   2   8     5092.99     4937.79     65.28 o
 -10   2   8       11.95       24.45      6.78 o
  -9   2   8     1254.84     1447.58     24.61 o
  -8   2   8      732.41      768.26     16.96 o
  -7   2   8     3478.06     3662.59     38.14 o
  -6   2   8      147.05      251.23      6.49 o
  -5   2   8     4188.79     3877.25     34.23 o
  -4   2   8      110.68      123.36      3.88 o
  -3   2   8     2657.13     2914.48     27.13 o
  -2   2   8       41.55       59.44      4.77 o
  -1   2   8     4449.91     4887.77     44.11 o
   0   2   8     2652.63     2488.71     28.79 o
   1   2   8      631.84      629.58     13.69 o
   2   2   8     1709.18     1807.27     27.94 o
   3   2   8     2735.48     2839.22     39.72 o
   4   2   8      460.79      430.65     18.91 o
   5   2   8      504.44      458.81     22.19 o
   6   2   8      838.11      788.81     35.14 o
   7   2   8      438.41      402.64     30.30 o
   8   2   8       85.62       44.89     19.51 o
 -15   3   8      533.86      525.42     29.53 o
 -14   3   8     4321.56     4239.86    101.29 o
 -13   3   8      125.78      112.17     15.79 o
 -12   3   8     6976.49     6932.27     93.70 o
 -11   3   8     2893.50     3060.69     49.52 o
 -10   3   8      624.55      667.50     17.85 o
  -9   3   8     4624.47     4492.09     57.69 o
  -8   3   8    17611.26    17701.13    168.47 o
  -7   3   8     7656.30     8350.91     75.97 o
  -6   3   8    39307.22    41941.37    325.99 o
  -5   3   8     5272.85     5402.13     47.81 o
  -4   3   8      108.98       82.99      4.86 o
  -3   3   8     8618.52     8254.86     81.74 o
  -2   3   8     9524.88     9110.10     83.92 o
  -1   3   8     9223.50     9509.62     93.30 o
   0   3   8    23772.78    24530.58    203.90 o
   1   3   8       55.61       46.82      6.77 o
   2   3   8      286.83      304.41     10.76 o
   3   3   8     1332.35     1418.71     25.70 o
   4   3   8      288.07      301.65     16.90 o
   5   3   8     4023.85     4071.03     65.81 o
   6   3   8     3261.05     3390.22     75.92 o
   7   3   8        0.86       -7.92     13.03 o
 -15   4   8       90.40       69.94     16.87 o
 -14   4   8      644.51      683.27     29.16 o
 -13   4   8      417.78      383.27     26.68 o
 -12   4   8     2209.50     2400.77     43.46 o
 -11   4   8     1712.39     1788.47     36.49 o
 -10   4   8      752.77      739.22     21.53 o
  -9   4   8     4519.85     4617.89     55.46 o
  -8   4   8     2466.74     2431.12     33.23 o
  -7   4   8     5872.76     5626.56     54.32 o
  -6   4   8     4318.79     3994.79     48.40 o
  -5   4   8     1416.67     1214.01     15.64 o
  -4   4   8     2388.32     2407.66     33.08 o
  -3   4   8    15932.44    15553.30    146.85 o
  -2   4   8     3871.09     3562.21     45.00 o
  -1   4   8      862.26      766.00     12.89 o
   0   4   8     2928.31     2911.74     36.25 o
   1   4   8       78.89       69.66      7.97 o
   2   4   8     3156.26     3084.15     40.38 o
   3   4   8     2250.03     2247.97     40.96 o
   4   4   8     1188.52     1238.08     30.49 o
   5   4   8       95.88      127.86     15.83 o
   6   4   8      228.72      183.47     21.77 o
   7   4   8       60.90       22.04     16.39 o
 -15   5   8      335.06      313.29     26.53 o
 -14   5   8      205.02      189.19     19.57 o
 -13   5   8        0.06       -8.88      8.88 o
 -12   5   8     1217.97     1255.94     30.52 o
 -11   5   8      277.71      229.60     15.40 o
 -10   5   8     5777.24     5683.12     67.68 o
  -9   5   8      189.61      192.42     10.72 o
  -8   5   8      364.41      325.58     10.41 o
  -7   5   8       11.97       45.34      6.12 o
  -6   5   8      374.86      473.94     13.20 o
  -5   5   8     2169.71     1985.78     22.52 o
  -4   5   8    11559.90    11445.80    141.27 o
  -3   5   8     5112.26     5489.35     69.24 o
  -2   5   8     2645.36     2665.20     35.66 o
  -1   5   8      136.24      159.72     12.61 o
   0   5   8       38.85       80.04      6.89 o
   1   5   8     4329.43     3997.01     48.47 o
   2   5   8       85.23       79.92      7.45 o
   3   5   8       20.72       34.58      9.08 o
   4   5   8     1429.90     1335.11     35.18 o
   5   5   8      428.22      375.65     23.14 o
   6   5   8       15.86       -6.26     13.56 o
   7   5   8      395.36      365.30     32.56 o
 -14   6   8       79.91       46.93     13.79 o
 -13   6   8     1005.57     1003.47     35.24 o
 -12   6   8      264.31      265.22     16.51 o
 -11   6   8     3995.99     3901.79     58.13 o
 -10   6   8      121.73      136.04     12.20 o
  -9   6   8     3801.13     4078.73     49.07 o
  -8   6   8      388.75      398.89     12.94 o
  -7   6   8     1192.86     1187.50     21.08 o
  -6   6   8     4617.09     4743.25     50.13 o
  -5   6   8     7236.62     7067.12     65.23 o
  -4   6   8     1306.49     1394.15     31.34 o
  -3   6   8    12912.21    13632.17    153.02 o
  -2   6   8      141.71      163.15      6.36 o
  -1   6   8      489.38      513.86     18.19 o
   0   6   8     3651.66     3678.08     47.49 o
   1   6   8     6951.27     6674.27     78.43 o
   2   6   8     2014.75     2105.00     34.37 o
   3   6   8     4548.87     4407.96     71.91 o
   4   6   8      449.58      423.83     22.78 o
   5   6   8      151.51      137.52     16.30 o
   6   6   8     1005.46      933.03     49.49 o
   7   6   8      110.75       88.03     34.81 o
 -14   7   8      920.78      973.29     37.19 o
 -13   7   8       55.79       26.37     13.28 o
 -12   7   8     1432.90     1400.38     38.39 o
 -11   7   8     1083.59     1099.94     30.55 o
 -10   7   8      896.87      946.60     24.10 o
  -9   7   8     1941.50     1903.11     32.72 o
  -8   7   8     2145.86     2077.17     30.16 o
  -7   7   8      409.42      377.20     12.49 o
  -6   7   8     5460.79     5708.82     63.09 o
  -5   7   8     5972.04     5918.69     59.56 o
  -4   7   8     1033.82      950.90     18.50 o
  -3   7   8     3948.34     3837.88     47.91 o
  -2   7   8      893.79      933.76     18.39 o
  -1   7   8     2256.72     2220.12     31.29 o
   0   7   8     4824.02     4597.19     52.99 o
   1   7   8     2975.70     2878.71     44.82 o
   2   7   8      613.97      598.44     23.32 o
   3   7   8      713.95      727.26     26.84 o
   4   7   8       16.72        6.82     10.02 o
   5   7   8     1214.42     1250.02     40.51 o
   6   7   8     2506.79     2463.48     72.06 o
   7   7   8      147.82      106.06     23.41 o
 -14   8   8       74.16       44.58     15.98 o
 -13   8   8     2352.75     2482.49     56.69 o
 -12   8   8      454.15      508.12     25.55 o
 -11   8   8      118.57       78.38     14.29 o
 -10   8   8      285.56      274.65     16.35 o
  -9   8   8      188.26      181.11     13.52 o
  -8   8   8      810.24      791.78     20.55 o
  -7   8   8     4663.47     4543.66     52.89 o
  -6   8   8      354.51      397.54     13.23 o
  -5   8   8     1375.29     1315.15     21.41 o
  -4   8   8       58.13       60.73      6.05 o
  -3   8   8      594.36      769.09     14.51 o
  -2   8   8     4210.31     3965.79     43.73 o
  -1   8   8     7993.69     7698.08     76.83 o
   0   8   8        3.88       -4.94      5.51 o
   1   8   8     1603.68     1526.51     30.24 o
   2   8   8       18.97       -3.79      8.66 o
   3   8   8       54.46       26.08     10.39 o
   4   8   8     2967.90     2882.55     62.27 o
   5   8   8     1809.76     1794.84     58.15 o
   6   8   8      160.87      144.12     26.63 o
 -13   9   8        0.88       -4.27     12.05 o
 -12   9   8     2002.54     1951.71     45.66 o
 -11   9   8       38.33       50.79     11.87 o
 -10   9   8     2045.88     2040.64     42.81 o
  -9   9   8      161.55      126.51     12.94 o
  -8   9   8     2638.75     2577.55     47.33 o
  -7   9   8      560.33      476.24     20.41 o
  -6   9   8     2459.60     2528.09     37.51 o
  -5   9   8       53.95       43.29      5.91 o
  -4   9   8     3470.00     3643.58     45.70 o
  -3   9   8      603.74      623.41     13.44 o
  -2   9   8        6.25        0.54      4.70 o
  -1   9   8     3314.54     3229.95     46.66 o
   0   9   8     2121.92     2075.18     31.34 o
   1   9   8     1190.96     1093.23     27.34 o
   2   9   8     1148.85     1178.00     34.48 o
   3   9   8      517.30      515.40     25.85 o
   4   9   8      361.84      314.15     32.07 o
   5   9   8      762.49      770.97     35.97 o
   6   9   8      233.67      245.95     24.37 o
 -13  10   8      222.00      198.24     20.47 o
 -12  10   8      532.83      571.51     28.41 o
 -11  10   8      602.20      696.93     29.03 o
 -10  10   8        0.14       -7.16      9.83 o
  -9  10   8      249.32      254.64     17.16 o
  -8  10   8     2319.90     2200.00     42.93 o
  -7  10   8      543.96      621.26     22.95 o
  -6  10   8     1611.82     1728.91     30.65 o
  -5  10   8      809.59      856.91     22.37 o
  -4  10   8      242.97      158.74     10.19 o
  -3  10   8     1590.11     1599.23     25.25 o
  -2  10   8      291.36      294.76     12.13 o
  -1  10   8     1786.07     1627.96     27.15 o
   0  10   8      128.26      131.09     13.56 o
   1  10   8       16.82       26.82      9.92 o
   2  10   8      285.51      250.84     17.80 o
   3  10   8      886.31      827.10     32.46 o
   4  10   8      138.99      112.64     17.02 o
   5  10   8      135.36      140.49     19.45 o
 -12  11   8      517.06      542.15     29.65 o
 -11  11   8      569.03      472.16     26.75 o
 -10  11   8     4367.01     4361.89     72.61 o
  -9  11   8      995.10     1104.82     33.02 o
  -8  11   8     1491.30     1351.41     31.52 o
  -7  11   8        0.03       -1.44      8.28 o
  -6  11   8        3.78       13.59      8.57 o
  -5  11   8     2802.66     2832.17     44.41 o
  -4  11   8     5153.50     5260.59     79.05 o
  -3  11   8        2.46       -3.04      6.33 o
  -2  11   8      600.46      589.57     17.97 o
  -1  11   8       24.20       42.49      8.80 o
   0  11   8      366.31      322.88     18.42 o
   1  11   8     4253.31     4218.83     70.53 o
   2  11   8     2030.36     2050.83     46.07 o
   3  11   8      346.24      310.22     21.76 o
   4  11   8      601.14      586.99     29.42 o
 -11  12   8      491.40      448.08     27.06 o
 -10  12   8        6.50       -8.21     11.82 o
  -9  12   8      479.47      477.29     46.75 o
  -8  12   8     1119.84     1216.82     31.84 o
  -7  12   8     3793.87     3891.51     63.96 o
  -6  12   8       60.03       93.76     12.04 o
  -5  12   8     1071.60      956.86     28.09 o
  -4  12   8       28.64       31.90     10.10 o
  -3  12   8      177.72      105.22     11.63 o
  -2  12   8     1976.17     2181.66     40.17 o
  -1  12   8     2395.02     2661.09     50.39 o
   0  12   8       98.17       98.77     16.67 o
   1  12   8     1373.97     1321.81     35.83 o
   2  12   8      242.76      219.84     18.51 o
   3  12   8      182.68      116.51     17.07 o
   4  12   8      719.04      689.98     78.55 o
 -10  13   8      145.17      114.36     17.42 o
  -9  13   8       76.45       91.56     15.34 o
  -8  13   8      138.03       89.27     15.31 o
  -7  13   8        2.87      -11.31     11.31 o
  -6  13   8      169.42      127.11     15.22 o
  -5  13   8      180.06      144.69     14.46 o
  -4  13   8      148.84      121.35     13.25 o
  -3  13   8       81.68       67.35     11.05 o
  -2  13   8       13.17        2.69     11.11 o
  -1  13   8       44.02       15.34     10.98 o
   0  13   8       24.96      -10.97     10.97 o
   1  13   8      148.50       86.34     14.74 o
   2  13   8       16.30       18.14     14.40 o
   3  13   8       23.01        5.20     13.28 o
  -9  14   8      541.64      519.16     34.78 o
  -8  14   8      727.00      601.76     28.97 o
  -7  14   8     2119.38     2215.36     50.71 o
  -6  14   8      218.33      202.72     18.21 o
  -5  14   8      507.59      451.66     24.17 o
  -4  14   8        0.01       -9.85      9.85 o
  -3  14   8      189.03      191.47     19.09 o
  -2  14   8     1702.93     1806.89     49.17 o
  -1  14   8     3128.98     3274.31     72.01 o
   0  14   8       58.40       36.06     14.36 o
   1  14   8      720.47      765.99     35.48 o
   2  14   8       10.68        9.43     14.60 o
  -8  15   8      251.41      185.20     19.78 o
  -7  15   8      125.34      108.25     24.10 o
  -6  15   8      301.20      296.20     24.26 o
  -5  15   8     1358.21     1526.84     41.18 o
  -4  15   8     1792.75     2037.63     58.58 o
  -3  15   8       20.25       33.93     13.68 o
  -2  15   8      775.88      757.19     34.00 o
  -1  15   8        4.63       16.40     13.46 o
   0  15   8       12.00      -12.83     12.83 o
  -4  16   8       11.50       -5.68     18.03 o
  -3  16   8        1.83      -16.22     16.22 o
 -16   1   9      646.01      636.06     36.33 o
 -15   1   9     1666.63     1713.56     41.83 o
 -14   1   9        9.57        2.91     10.04 o
 -13   1   9       61.20       39.42     10.57 o
 -12   1   9     1446.24     1419.91     42.55 o
 -11   1   9     1355.07     1242.11     30.45 o
 -10   1   9     8776.74     8743.05     93.17 o
  -9   1   9    11359.41    11583.82    110.08 o
  -8   1   9     1032.48     1023.37     18.85 o
  -7   1   9     2139.07     2348.55     34.07 o
  -6   1   9     3889.68     3588.06     31.39 o
  -5   1   9      119.12      108.11      3.50 o
  -4   1   9     3679.91     3172.05     24.91 o
  -3   1   9     4843.41     4685.10     38.62 o
  -2   1   9     2973.53     2968.30     30.83 o
  -1   1   9     1324.45     1212.73     17.34 o
   0   1   9      715.18      591.02     19.07 o
   1   1   9     1400.15     1460.86     24.48 o
   2   1   9    10785.96    11278.93    114.99 o
   3   1   9     1695.92     1782.31     32.48 o
   4   1   9     1326.78     1281.74     31.37 o
   5   1   9       77.05       66.32     15.66 o
   6   1   9      380.78      343.80     24.67 o
   7   1   9      392.74      317.08     36.00 o
 -16   2   9       13.12        5.73     13.72 o
 -15   2   9     1331.11     1318.74     36.94 o
 -14   2   9      665.47      678.56     27.86 o
 -13   2   9     2441.25     2590.08     58.16 o
 -12   2   9     6625.14     6861.26     85.52 o
 -11   2   9      949.14      803.95     20.86 o
 -10   2   9        0.58        8.33      5.67 o
  -9   2   9     1431.09     1300.23     24.53 o
  -8   2   9      164.43      110.92      7.89 o
  -7   2   9    40649.14    42511.75    331.10 o
  -6   2   9    19189.89    18576.01    141.93 o
  -5   2   9       22.78        8.40      2.57 o
  -4   2   9      539.61      454.04      6.86 o
  -3   2   9     1566.58     1527.45     19.07 o
  -2   2   9     5037.06     4975.07     49.81 o
  -1   2   9    40770.38    42131.36    342.45 o
   0   2   9    10427.14    10358.60     97.54 o
   1   2   9      632.68      654.36     16.75 o
   2   2   9      747.52      694.95     18.18 o
   3   2   9      224.54      260.10     15.48 o
   4   2   9     2348.37     2322.26     44.95 o
   5   2   9     4988.53     5323.21     90.32 o
   6   2   9      558.04      464.54     31.04 o
   7   2   9      607.74      543.02     38.37 o
 -15   3   9      101.38      102.94     17.06 o
 -14   3   9      818.26      748.65     27.45 o
 -13   3   9      698.91      682.15     25.79 o
 -12   3   9       10.54       15.63     10.15 o
 -11   3   9        1.28       -3.44      7.13 o
 -10   3   9       52.83       33.97      8.56 o
  -9   3   9     1976.10     1821.92     28.26 o
  -8   3   9     1073.37      971.80     22.35 o
  -7   3   9     3904.37     4201.14     40.60 o
  -6   3   9     1207.73     1400.85     19.87 o
  -5   3   9     1573.22     1512.53     19.34 o
  -4   3   9     1194.15     1046.36     14.20 o
  -3   3   9     2326.49     2086.43     25.38 o
  -2   3   9     4279.77     4413.90     45.05 o
  -1   3   9      191.82      149.06      7.53 o
   0   3   9        0.43       -5.84      5.84 o
   1   3   9      725.24      736.83     16.21 o
   2   3   9       22.29       13.57      5.46 o
   3   3   9       52.51       39.61     10.66 o
   4   3   9     1147.19     1076.13     29.98 o
   5   3   9       82.48       83.46     17.94 o
   6   3   9      567.85      475.27     31.75 o
   7   3   9      516.06      436.54     33.70 o
 -15   4   9      562.95      582.62     38.51 o
 -14   4   9     1311.90     1352.74     34.14 o
 -13   4   9     1120.21     1132.65     30.02 o
 -12   4   9     6698.45     6694.25     91.46 o
 -11   4   9      344.04      375.10     20.95 o
 -10   4   9      250.49      273.90     12.41 o
  -9   4   9     1891.15     1956.38     29.63 o
  -8   4   9     1761.25     1835.10     24.02 o
  -7   4   9    12522.05    12998.00    120.81 o
  -6   4   9     4405.27     4750.72     46.30 o
  -5   4   9    10124.57    10171.45     99.63 o
  -4   4   9     2320.87     2054.80     28.44 o
  -3   4   9     9137.07     8942.59    101.34 o
  -2   4   9        0.28        0.60      4.54 o
  -1   4   9    14854.88    15236.00    183.00 o
   0   4   9      567.91      660.64     15.43 o
   1   4   9     2693.07     2669.29     35.69 o
   2   4   9     1584.41     1635.09     27.48 o
   3   4   9     1128.12     1043.48     27.32 o
   4   4   9      375.31      408.79     22.85 o
   5   4   9     3349.67     3524.36     76.88 o
   6   4   9       36.05       44.76     16.74 o
   7   4   9      646.30      539.87     40.29 o
 -15   5   9     2118.33     2200.75     62.92 o
 -14   5   9       33.76       16.89     12.55 o
 -13   5   9        5.83       -8.15      8.15 o
 -12   5   9     1669.96     1663.95     36.84 o
 -11   5   9     1355.84     1323.28     30.83 o
 -10   5   9     2209.79     2263.52     34.90 o
  -9   5   9     6245.30     6264.20     66.69 o
  -8   5   9      144.92      101.94      8.31 o
  -7   5   9       12.51       16.83      5.90 o
  -6   5   9      959.41      965.71     14.82 o
  -5   5   9     1404.69     1437.71     24.51 o
  -4   5   9    28377.74    27688.07    314.63 o
  -3   5   9    16511.86    16496.36    176.00 o
  -2   5   9        1.41        0.45      3.95 o
  -1   5   9      726.45      639.52     17.74 o
   0   5   9      702.91      733.32     18.95 o
   1   5   9      366.30      340.26     13.49 o
   2   5   9     7774.30     7639.97     97.37 o
   3   5   9     1307.89     1324.02     34.52 o
   4   5   9      414.97      343.51     21.52 o
   5   5   9      149.28      108.40     25.40 o
   6   5   9       68.06       50.45     17.93 o
 -15   6   9      212.06      246.36     24.49 o
 -14   6   9       84.90       56.57     15.87 o
 -13   6   9      623.27      560.25     26.83 o
 -12   6   9      336.59      323.97     19.27 o
 -11   6   9     4195.37     4168.88     63.74 o
 -10   6   9     2220.09     2212.48     38.30 o
  -9   6   9      630.83      701.75     28.05 o
  -8   6   9      953.90      874.54     18.93 o
  -7   6   9     2197.86     2211.47     28.91 o
  -6   6   9     3916.85     3939.89     42.36 o
  -5   6   9     5955.54     5822.44     71.97 o
  -4   6   9      758.74      872.98     22.75 o
  -3   6   9     1569.15     1470.29     34.16 o
  -2   6   9     3141.64     3138.39     39.14 o
  -1   6   9     1685.96     1623.28     25.94 o
   0   6   9     3386.97     3256.76     40.68 o
   1   6   9       27.18       30.46      7.59 o
   2   6   9       14.67       24.14      9.12 o
   3   6   9     1218.80     1135.87     32.61 o
   4   6   9     1151.53     1098.89     34.43 o
   5   6   9      837.59      765.22     41.93 o
   6   6   9      598.89      547.68     37.94 o
 -14   7   9      775.60      824.80     33.91 o
 -13   7   9     1260.75     1307.07     39.55 o
 -12   7   9      504.40      412.07     23.25 o
 -11   7   9     1198.62     1247.02     30.48 o
 -10   7   9      375.30      342.42     18.58 o
  -9   7   9       10.18        1.04      7.03 o
  -8   7   9     2528.03     2443.91     41.75 o
  -7   7   9     2609.38     2613.14     35.50 o
  -6   7   9     5115.10     5068.78     53.23 o
  -5   7   9     2740.35     2616.08     38.97 o
  -4   7   9     3114.61     3419.19     73.44 o
  -3   7   9       58.99      102.30     12.34 o
  -2   7   9     5395.40     5194.91     56.53 o
  -1   7   9      385.40      367.72     12.56 o
   0   7   9     3260.77     3138.75     42.78 o
   1   7   9     3115.26     2918.05     52.04 o
   2   7   9     2412.38     2489.52     48.83 o
   3   7   9        4.73       -0.37      9.43 o
   4   7   9     2215.94     2086.84     48.30 o
   5   7   9        4.15       16.91     13.83 o
   6   7   9     1098.71     1067.04     53.68 o
 -14   8   9      487.50      532.98     29.74 o
 -13   8   9     1185.14     1163.34     44.43 o
 -12   8   9     2407.21     2473.45     50.63 o
 -11   8   9        0.02        2.63      8.93 o
 -10   8   9       87.16       65.48     11.18 o
  -9   8   9     1764.77     1841.16     35.26 o
  -8   8   9        1.98       -0.23      5.77 o
  -7   8   9     4274.61     4119.66     50.56 o
  -6   8   9     6392.57     6403.44     69.71 o
  -5   8   9       31.66       31.79      5.26 o
  -4   8   9      886.39      770.24     19.25 o
  -3   8   9     1011.30     1083.55     21.40 o
  -2   8   9     1973.66     1820.52     26.31 o
  -1   8   9     7070.83     6953.58     71.39 o
   0   8   9     2646.02     2770.46     39.57 o
   1   8   9      330.33      343.45     18.88 o
   2   8   9       14.90       -5.22      9.11 o
   3   8   9       45.05       45.19     12.25 o
   4   8   9      428.56      488.03     28.49 o
   5   8   9     2832.64     2865.88     67.22 o
 -14   9   9      852.95      804.82     33.71 o
 -13   9   9      673.76      692.82     30.16 o
 -12   9   9       16.13       39.29     14.42 o
 -11   9   9      429.53      360.76     21.00 o
 -10   9   9      282.05      247.04     22.76 o
  -9   9   9     2102.18     1973.38     37.54 o
  -8   9   9     1964.59     2141.14     38.27 o
  -7   9   9     1513.30     1803.10     30.76 o
  -6   9   9       19.97        8.97      5.99 o
  -5   9   9      258.77      223.49      9.20 o
  -4   9   9      627.44      609.91     12.69 o
  -3   9   9      703.86      799.94     14.99 o
  -2   9   9     2253.69     2327.43     33.75 o
  -1   9   9       19.49       53.72      6.91 o
   0   9   9     1903.08     1793.41     35.58 o
   1   9   9     2847.41     2855.95     53.38 o
   2   9   9      687.59      635.27     27.12 o
   3   9   9      591.04      546.66     34.48 o
   4   9   9      428.51      398.96     26.35 o
   5   9   9       27.19       11.94     14.57 o
 -13  10   9      181.43      140.15     17.60 o
 -12  10   9      145.63       79.98     14.74 o
 -11  10   9     1754.18     1878.58     43.71 o
 -10  10   9     3290.03     3497.81     60.92 o
  -9  10   9      902.57      802.37     26.84 o
  -8  10   9     2481.45     2451.06     45.54 o
  -7  10   9       85.99      104.68     10.91 o
  -6  10   9       25.71       11.08      6.44 o
  -5  10   9     3531.11     3737.10     52.89 o
  -4  10   9      924.11      988.10     20.52 o
  -3  10   9     2910.72     2831.24     41.21 o
  -2  10   9      409.75      456.17     17.78 o
  -1  10   9      125.98      129.08      9.06 o
   0  10   9      200.90      184.04     16.18 o
   1  10   9     2738.39     2723.12     52.08 o
   2  10   9        9.26       -3.35      9.80 o
   3  10   9     2049.19     2122.89     53.14 o
   4  10   9      282.57      255.28     22.66 o
 -12  11   9      178.53      168.15     22.98 o
 -11  11   9       44.73       67.28     14.06 o
 -10  11   9      480.89      428.40     23.39 o
  -9  11   9      460.96      346.51     20.33 o
  -8  11   9      160.96      145.34     14.00 o
  -7  11   9      264.69      238.44     15.61 o
  -6  11   9       86.09       92.52     10.94 o
  -5  11   9      238.24      324.38     15.28 o
  -4  11   9      798.83      683.49     19.53 o
  -3  11   9        0.33       -4.63      6.37 o
  -2  11   9      704.19      785.07     24.96 o
  -1  11   9      177.23      131.68     12.45 o
   0  11   9      170.73      177.72     14.94 o
   1  11   9        0.51        2.09     10.00 o
   2  11   9      778.95      634.72     31.06 o
   3  11   9        4.39        8.72     12.23 o
   4  11   9      334.98      306.84     25.41 o
 -12  12   9       94.95       78.95     16.38 o
 -11  12   9     1109.05     1017.70     43.01 o
 -10  12   9     1142.29     1213.54     38.28 o
  -9  12   9      184.35       89.77     14.86 o
  -8  12   9     1946.96     1636.22     40.75 o
  -7  12   9      105.34       82.09     12.58 o
  -6  12   9      950.48      946.25     32.78 o
  -5  12   9     2650.92     2878.92     50.02 o
  -4  12   9      315.83      388.62     18.44 o
  -3  12   9     1358.60     1191.23     29.23 o
  -2  12   9     1175.32     1054.68     29.62 o
  -1  12   9      333.54      285.46     17.64 o
   0  12   9      338.76      394.73     21.15 o
   1  12   9     1045.17     1075.75     36.40 o
   2  12   9       25.00        4.45     12.02 o
   3  12   9     1155.36     1235.46     42.38 o
 -11  13   9      692.25      617.94     38.34 o
 -10  13   9       30.52       -8.77     11.77 o
  -9  13   9       13.82       -5.29     10.98 o
  -8  13   9     3758.03     3859.59     70.55 o
  -7  13   9     1327.40     1521.92     38.93 o
  -6  13   9     1000.39      888.21     39.14 o
  -5  13   9     2192.36     2246.02     44.40 o
  -4  13   9       15.73       -0.17      8.98 o
  -3  13   9      256.14      330.99     19.09 o
  -2  13   9     3485.94     3880.14     80.31 o
  -1  13   9      538.12      603.34     29.76 o
   0  13   9     2845.89     2652.59     70.16 o
   1  13   9      994.19      924.94     33.81 o
   2  13   9      140.81       94.32     20.72 o
  -9  14   9       15.46       12.13     12.78 o
  -8  14   9       81.00      104.25     15.92 o
  -7  14   9       27.88        7.93     11.49 o
  -6  14   9       12.99       16.71     11.63 o
  -5  14   9      788.08      879.88     30.56 o
  -4  14   9      212.89      220.97     31.86 o
  -3  14   9      362.21      412.32     69.05 o
  -2  14   9      376.94      455.87     26.98 o
  -1  14   9       77.88       44.58     15.32 o
   0  14   9        8.16        1.35     13.59 o
   1  14   9      282.05      315.28     25.44 o
  -8  15   9      233.45      266.19     30.73 o
  -7  15   9       16.99       22.05     13.21 o
  -6  15   9      154.78      132.17     16.58 o
  -5  15   9      302.35      224.97     22.55 o
  -4  15   9        0.63       13.62     16.84 o
  -3  15   9       50.89       26.20     18.52 o
  -2  15   9      496.96      590.99     41.25 o
  -1  15   9      129.26      165.62     32.90 o
 -16   0  10     3136.14     3332.57     96.54 o
 -15   0  10     1307.57     1314.10     95.39 o
 -14   0  10      806.18      826.68     41.47 o
 -13   0  10      123.27      180.90     27.25 o
 -12   0  10      487.06      416.53     25.21 o
 -11   0  10      988.18      942.80     31.91 o
 -10   0  10    22187.98    22048.30    281.57 o
  -9   0  10     2201.53     2145.82     42.01 o
  -8   0  10     3980.53     4193.00     64.99 o
  -7   0  10        3.45        7.69      8.04 o
  -6   0  10      499.98      504.62     13.92 o
  -5   0  10     5057.91     4768.47     52.66 o
  -4   0  10     9701.26     8312.92     92.02 o
  -3   0  10     4654.46     5152.43     68.26 o
  -2   0  10    29860.42    30669.39    375.57 o
  -1   0  10     4734.88     4953.55     83.65 o
   0   0  10      989.36      928.47     24.00 o
   1   0  10     6352.56     6684.76    101.19 o
   2   0  10     7348.60     7484.74    126.86 o
   3   0  10      645.63      668.30     40.42 o
   4   0  10     4642.50     4462.42    111.84 o
   5   0  10      383.26      357.48     37.00 o
   6   0  10        1.27      -13.29     16.26 o
 -16   1  10        9.49       18.65     12.52 o
 -15   1  10        8.81       17.89     12.26 o
 -14   1  10      153.14      144.72     15.31 o
 -13   1  10     2596.15     2702.82     48.51 o
 -12   1  10      648.46      648.55     20.53 o
 -11   1  10        0.45       -0.34      5.89 o
 -10   1  10      986.84     1086.54     21.94 o
  -9   1  10        5.09       -2.49      4.66 o
  -8   1  10     2441.60     2618.64     34.24 o
  -7   1  10     9871.82     9649.88     82.16 o
  -6   1  10      252.14      186.61      6.03 o
  -5   1  10       10.48       -0.97      2.03 o
  -4   1  10      908.16     1112.66     16.49 o
  -3   1  10       59.09       90.61      4.64 o
  -2   1  10     6395.97     6660.04     61.74 o
  -1   1  10    12272.76    11965.79    115.98 o
   0   1  10       12.47       31.68      4.56 o
   1   1  10     1561.55     1476.32     26.01 o
   2   1  10       27.09       20.54      7.28 o
   3   1  10      834.33      818.90     25.35 o
   4   1  10     1701.27     1789.19     46.10 o
   5   1  10      578.39      655.42     32.68 o
   6   1  10      234.34      229.16     24.22 o
 -16   2  10      336.51      294.35     23.50 o
 -15   2  10       98.89       62.19     13.66 o
 -14   2  10      675.53      618.52     28.02 o
 -13   2  10      103.81      113.07     13.03 o
 -12   2  10      276.77      247.60     14.42 o
 -11   2  10     1625.38     1627.26     29.00 o
 -10   2  10     4990.95     5071.37     63.93 o
  -9   2  10     1041.86     1099.78     19.63 o
  -8   2  10     2370.04     2622.15     29.45 o
  -7   2  10       96.42      149.36      7.10 o
  -6   2  10      969.59      913.07     13.85 o
  -5   2  10       60.35       77.88      5.09 o
  -4   2  10     5764.25     5498.90     53.64 o
  -3   2  10      395.01      311.39     14.19 o
  -2   2  10     3472.62     3593.37     41.88 o
  -1   2  10        7.07       -0.98      3.61 o
   0   2  10      108.87       85.81      6.39 o
   1   2  10      424.00      448.87     14.31 o
   2   2  10      928.07     1034.81     23.47 o
   3   2  10      663.64      625.29     23.57 o
   4   2  10     1199.78     1148.76     37.76 o
   5   2  10       71.19       37.88     16.59 o
   6   2  10      284.69      271.81     26.63 o
 -16   3  10        9.77       14.29     15.05 o
 -15   3  10      538.27      532.70     26.30 o
 -14   3  10        2.31       -8.74      8.74 o
 -13   3  10     8115.33     8165.18    144.87 o
 -12   3  10     4729.85     4475.56     66.94 o
 -11   3  10      280.25      359.98     16.82 o
 -10   3  10      362.80      446.82     14.82 o
  -9   3  10     1042.85     1000.56     19.34 o
  -8   3  10     7151.23     7462.13     77.98 o
  -7   3  10    38278.43    38958.48    334.95 o
  -6   3  10      308.81      202.51      5.87 o
  -5   3  10     7975.49     8590.44     80.39 o
  -4   3  10      852.51     1014.12     15.92 o
  -3   3  10      172.45      166.82      9.05 o
  -2   3  10    12829.99    12959.95    124.85 o
  -1   3  10    22263.28    22589.02    209.94 o
   0   3  10     1161.93     1315.73     21.79 o
   1   3  10     7402.27     7612.20     81.97 o
   2   3  10      252.09      257.03     15.33 o
   3   3  10       77.07       62.30     10.50 o
   4   3  10     3818.87     3844.49     79.49 o
   5   3  10     1110.62     1032.00     43.66 o
   6   3  10      656.08      566.04     35.80 o
 -16   4  10     1488.19     1503.10     53.95 o
 -15   4  10      932.26      881.34     38.62 o
 -14   4  10        2.93       -8.96      8.96 o
 -13   4  10        0.89       -9.12      9.12 o
 -12   4  10       17.08        9.32      9.05 o
 -11   4  10       85.27       65.81      9.68 o
 -10   4  10     5297.76     5286.48     62.23 o
  -9   4  10     1094.49     1043.35     19.14 o
  -8   4  10        3.00       10.67      4.58 o
  -7   4  10     1813.52     2003.77     25.52 o
  -6   4  10     2202.84     2180.89     28.06 o
  -5   4  10     9183.00     8596.00     92.76 o
  -4   4  10    12962.46    12431.90    128.52 o
  -3   4  10     2469.92     2588.23     31.34 o
  -2   4  10     4036.92     4036.63     54.45 o
  -1   4  10     2667.29     2570.34     36.56 o
   0   4  10      591.72      573.23     15.13 o
   1   4  10     1405.67     1410.48     24.21 o
   2   4  10      247.92      263.24     19.40 o
   3   4  10        5.65        2.86      8.61 o
   4   4  10      979.09      893.48     38.79 o
   5   4  10      879.58      947.45     42.10 o
   6   4  10      162.30      159.11     22.81 o
 -15   5  10      338.62      312.67     25.42 o
 -14   5  10      733.20      688.59     30.82 o
 -13   5  10      328.56      309.92     20.58 o
 -12   5  10        6.42       -7.82      7.82 o
 -11   5  10     4515.98     4629.32     86.55 o
 -10   5  10      128.29       98.63      8.55 o
  -9   5  10     2378.32     2271.32     31.45 o
  -8   5  10      620.27      552.31     19.74 o
  -7   5  10     1437.95     1548.29     21.59 o
  -6   5  10       90.44       89.18      8.84 o
  -5   5  10     7220.84     7495.54     98.00 o
  -4   5  10     1315.81     1167.87     25.02 o
  -3   5  10    13232.34    13484.69    135.74 o
  -2   5  10       22.23        5.07      4.95 o
  -1   5  10     3058.92     3229.67     43.13 o
   0   5  10      863.31      843.42     19.55 o
   1   5  10        6.75        3.39      7.07 o
   2   5  10      320.78      317.62     19.01 o
   3   5  10     2669.77     2636.69     53.21 o
   4   5  10       70.74       64.36     17.04 o
   5   5  10       53.96       13.16     15.47 o
   6   5  10        9.88      -13.60     15.81 o
 -15   6  10      608.49      652.70     34.53 o
 -14   6  10     1524.78     1465.47     44.09 o
 -13   6  10      281.76      309.34     19.45 o
 -12   6  10      984.60      886.04     29.99 o
 -11   6  10       68.89       83.50     10.08 o
 -10   6  10     3752.88     4033.56     57.75 o
  -9   6  10      116.23       99.30      8.07 o
  -8   6  10     7260.88     7517.90     71.82 o
  -7   6  10       19.61        2.63      4.08 o
  -6   6  10     2338.65     2408.18     30.26 o
  -5   6  10     1400.66     1524.99     37.72 o
  -4   6  10    15633.13    15557.15    187.54 o
  -3   6  10        0.24        5.11      5.40 o
  -2   6  10     3180.14     3240.08     41.52 o
  -1   6  10        1.81       -5.06      5.06 o
   0   6  10     3773.13     3557.26     51.98 o
   1   6  10      829.69      808.23     25.53 o
   2   6  10     3842.97     3806.62     65.59 o
   3   6  10      469.13      455.28     28.89 o
   4   6  10     2290.44     2354.49     53.18 o
   5   6  10       67.65       61.81     19.07 o
   6   6  10      160.92      157.64     26.04 o
 -15   7  10       16.88       24.30     16.27 o
 -14   7  10      638.39      594.22     29.51 o
 -13   7  10     1714.69     1866.29     43.40 o
 -12   7  10      641.03      613.38     23.56 o
 -11   7  10        8.62       -4.79      8.96 o
 -10   7  10       18.00       23.88      8.72 o
  -9   7  10       43.11       12.77      7.16 o
  -8   7  10     3578.75     3677.44     46.82 o
  -7   7  10     7507.72     7485.14     74.96 o
  -6   7  10     3241.78     3165.81     38.01 o
  -5   7  10      523.61      456.53     23.99 o
  -4   7  10      416.47      438.73     24.80 o
  -3   7  10     1346.22     1254.52     35.45 o
  -2   7  10     6657.67     6396.80     68.32 o
  -1   7  10     3970.03     3969.06     51.45 o
   0   7  10        0.75       16.93      6.79 o
   1   7  10     1038.36     1056.80     29.86 o
   2   7  10      286.60      229.43     17.65 o
   3   7  10      903.64      917.43     32.23 o
   4   7  10     1355.89     1288.57     41.45 o
   5   7  10     1096.06      991.09     76.23 o
 -14   8  10      956.90     1074.11     57.96 o
 -13   8  10        1.81      -10.92     10.92 o
 -12   8  10     1932.58     1921.52     43.05 o
 -11   8  10     1461.70     1502.66     33.80 o
 -10   8  10      370.79      298.60     16.29 o
  -9   8  10     1192.60     1212.11     28.96 o
  -8   8  10     1019.23     1082.33     23.87 o
  -7   8  10      132.68      114.10      8.39 o
  -6   8  10     2349.25     2290.88     30.78 o
  -5   8  10     1200.49     1146.10     35.36 o
  -4   8  10       13.57       25.01      8.76 o
  -3   8  10     1860.22     1770.43     26.54 o
  -2   8  10     1772.78     1863.32     27.37 o
  -1   8  10     1148.12     1089.17     20.49 o
   0   8  10     5888.81     5643.98     83.90 o
   1   8  10      840.98      746.63     26.60 o
   2   8  10        2.99        4.40      9.45 o
   3   8  10      118.35       96.72     15.02 o
   4   8  10       11.16       -1.57     13.20 o
   5   8  10     1384.35     1325.26    100.03 o
 -14   9  10       82.25       69.82     15.55 o
 -13   9  10      972.45      965.82     34.04 o
 -12   9  10      346.06      309.07     20.55 o
 -11   9  10     2530.20     2512.31     49.66 o
 -10   9  10      103.11       88.78     11.84 o
  -9   9  10     1632.89     1635.58     35.07 o
  -8   9  10      134.85      152.27     10.99 o
  -7   9  10     2761.94     2681.05     40.69 o
  -6   9  10      360.61      375.87     14.65 o
  -5   9  10     3106.11     3145.30     46.97 o
  -4   9  10      187.44      155.27     14.27 o
  -3   9  10     1830.85     1924.44     29.08 o
  -2   9  10       94.13      121.17      8.94 o
  -1   9  10     1472.21     1565.17     26.23 o
   0   9  10      334.51      354.53     17.89 o
   1   9  10      732.48      720.50     26.22 o
   2   9  10      205.53      213.82     19.38 o
   3   9  10      834.52      761.76     33.31 o
   4   9  10      243.99      241.40     23.19 o
 -13  10  10        6.12      -10.70     10.70 o
 -12  10  10      100.14       52.30     13.15 o
 -11  10  10     1004.92      936.32     34.12 o
 -10  10  10      792.95      845.07     35.36 o
  -9  10  10      924.34     1071.41     29.83 o
  -8  10  10        4.20       -7.08      7.08 o
  -7  10  10      646.21      611.67     18.22 o
  -6  10  10      781.61      699.34     18.72 o
  -5  10  10      778.47      756.12     19.99 o
  -4  10  10     1097.75     1095.93     26.40 o
  -3  10  10      288.51      240.66     10.55 o
  -2  10  10      268.46      246.22     11.19 o
  -1  10  10     1117.47     1086.95     40.90 o
   0  10  10     1258.59     1236.13     31.97 o
   1  10  10      716.25      669.65     26.50 o
   2  10  10      139.31      152.79     17.77 o
   3  10  10      112.92       88.79     17.40 o
   4  10  10      294.19      275.46     27.14 o
 -13  11  10        1.59      -11.63     11.63 o
 -12  11  10      398.11      397.13     23.72 o
 -11  11  10     1745.29     1789.20     53.85 o
 -10  11  10       49.11       37.89     12.09 o
  -9  11  10     6207.89     6028.04     87.89 o
  -8  11  10     2231.20     2254.57     44.08 o
  -7  11  10        2.24       -1.78      7.98 o
  -6  11  10      720.77      753.61     29.90 o
  -5  11  10     2972.19     3071.18     45.31 o
  -4  11  10     1119.99      990.55     34.58 o
  -3  11  10     7413.11     7389.72     85.85 o
  -2  11  10     1675.83     1679.90     47.09 o
  -1  11  10       25.23       12.51     10.28 o
   0  11  10      519.56      523.13     22.92 o
   1  11  10      145.27      147.30     15.33 o
   2  11  10     2039.14     1992.50     53.22 o
   3  11  10     1706.49     1767.58     46.35 o
 -12  12  10      677.05      616.03     32.03 o
 -11  12  10      300.22      355.71     24.03 o
 -10  12  10      386.13      340.02     21.49 o
  -9  12  10      206.53      168.75     16.83 o
  -8  12  10     1541.42     1594.71     37.49 o
  -7  12  10       54.10       41.93     10.52 o
  -6  12  10     3124.79     3322.94     55.28 o
  -5  12  10      441.77      488.88     19.40 o
  -4  12  10      272.46      215.38     14.61 o
  -3  12  10      383.56      394.76     18.64 o
  -2  12  10      884.92      831.84     25.98 o
  -1  12  10      419.67      425.20     27.98 o
   0  12  10     2771.00     2977.72     56.82 o
   1  12  10       10.70       16.97     11.55 o
   2  12  10      222.69      229.99     20.09 o
 -11  13  10        0.23        9.68     12.45 o
 -10  13  10        6.02      -10.17     10.17 o
  -9  13  10      200.05      100.51     15.66 o
  -8  13  10       11.36       17.41     11.65 o
  -7  13  10       13.88       -9.70     10.07 o
  -6  13  10        9.23       -6.07      9.87 o
  -5  13  10       29.87       14.37      9.85 o
  -4  13  10      194.03      149.21     14.48 o
  -3  13  10       14.43       -5.61      9.48 o
  -2  13  10      198.88      165.59     15.70 o
  -1  13  10       98.18       76.39     20.01 o
   0  13  10      102.10       98.69     15.86 o
   1  13  10       23.10       13.97     14.32 o
  -9  14  10      356.65      384.02     24.08 o
  -8  14  10      559.61      614.86     32.35 o
  -7  14  10      250.91      194.18     17.72 o
  -6  14  10     2578.48     2601.31     53.29 o
  -5  14  10      532.87      567.56     29.36 o
  -4  14  10       43.09       41.05     15.01 o
  -3  14  10      156.34      210.41     29.18 o
  -2  14  10      621.04      647.37     51.31 o
  -1  14  10      639.35      611.10     40.75 o
   0  14  10     2237.91     2315.60     59.28 o
  -8  15  10      124.15      124.23     16.86 o
  -7  15  10      260.57      215.50     21.50 o
  -6  15  10      537.58      553.27     31.00 o
  -5  15  10      702.16      692.26     33.36 o
  -4  15  10      260.07      279.18     34.09 o
  -3  15  10     1972.38     2144.77     69.65 o
  -2  15  10      122.16      179.88     40.47 o
 -16   1  11     1663.29     1628.27     45.32 o
 -15   1  11       44.00       29.17     12.65 o
 -14   1  11     2496.12     2633.16     53.41 o
 -13   1  11       29.16       11.94      9.05 o
 -12   1  11       57.34       16.04      7.38 o
 -11   1  11     6313.82     6218.59     71.96 o
 -10   1  11     3054.05     2817.18     45.14 o
  -9   1  11     3372.98     3691.67     45.47 o
  -8   1  11    17349.05    17731.88    144.89 o
  -7   1  11      166.71      185.49      6.82 o
  -6   1  11       56.58       53.27      3.82 o
  -5   1  11     3188.85     2817.37     29.43 o
  -4   1  11     7894.39     8337.39     74.29 o
  -3   1  11     4263.79     4519.45     44.60 o
  -2   1  11    10933.96    11610.02    102.39 o
  -1   1  11      671.02      707.64     14.43 o
   0   1  11       62.45       96.87      7.78 o
   1   1  11     2266.39     2295.70     37.69 o
   2   1  11      114.99       77.17     10.13 o
   3   1  11     7286.20     7416.38    118.24 o
   4   1  11     2538.36     2687.59     70.20 o
   5   1  11      117.58       71.20     17.14 o
   6   1  11       19.87       39.51     21.50 o
 -16   2  11       96.13       70.16     15.57 o
 -15   2  11        8.23        5.53     10.70 o
 -14   2  11     1909.97     1978.36     46.39 o
 -13   2  11     4913.22     4749.23     71.37 o
 -12   2  11        3.63        5.59      7.38 o
 -11   2  11     3335.21     3494.61     49.95 o
 -10   2  11     3621.90     3633.24     46.31 o
  -9   2  11        5.28       19.46      4.95 o
  -8   2  11    12560.54    12098.63    102.17 o
  -7   2  11     7770.07     7550.29     63.01 o
  -6   2  11     6343.93     6253.01     61.76 o
  -5   2  11     7826.06     7529.12     68.18 o
  -4   2  11      700.12      703.81     12.88 o
  -3   2  11     1198.93     1319.66     19.15 o
  -2   2  11     6177.40     5851.24     56.35 o
  -1   2  11      356.89      314.95     10.54 o
   0   2  11     5372.31     5387.10     61.26 o
   1   2  11     4224.19     4363.09     64.29 o
   2   2  11        0.22       -6.74      6.74 o
   3   2  11     1499.84     1492.36     40.33 o
   4   2  11      883.34      891.76     40.05 o
   5   2  11      110.24      101.44     19.14 o
   6   2  11     2734.86     2871.78     84.57 o
 -16   3  11      147.44      139.64     20.41 o
 -15   3  11        4.97       12.05     11.09 o
 -14   3  11       40.30       58.52     11.69 o
 -13   3  11      922.36      914.88     27.98 o
 -12   3  11      751.21      784.99     34.39 o
 -11   3  11      396.57      388.43     14.95 o
 -10   3  11        0.06       14.64      5.82 o
  -9   3  11      609.13      605.80     16.11 o
  -8   3  11        1.05        5.36      4.35 o
  -7   3  11     5095.08     5195.65     54.23 o
  -6   3  11     1653.75     1475.60     20.70 o
  -5   3  11     2213.33     2270.39     27.40 o
  -4   3  11      229.50      244.88      8.67 o
  -3   3  11       46.68       36.18      4.21 o
  -2   3  11     4815.09     4728.17     53.82 o
  -1   3  11     1124.23     1035.90     19.68 o
   0   3  11      947.38      890.34     18.38 o
   1   3  11        7.66       -7.23      7.23 o
   2   3  11      110.01      125.83     12.23 o
   3   3  11        1.55       -5.16     12.72 o
   4   3  11      316.96      253.71     27.11 o
   5   3  11      346.46      300.65     29.40 o
   6   3  11        0.28       -7.21     17.29 o
 -16   4  11       17.79       31.85     16.24 o
 -15   4  11      625.50      628.70     30.74 o
 -14   4  11      384.61      341.48     21.87 o
 -13   4  11     3230.89     3040.12     68.74 o
 -12   4  11      644.01      625.05     22.70 o
 -11   4  11     3761.07     3677.02     52.56 o
 -10   4  11     1052.78     1037.29     20.08 o
  -9   4  11     3015.13     3054.65     34.73 o
  -8   4  11     3490.83     3405.08     40.15 o
  -7   4  11     7627.42     7464.31     77.29 o
  -6   4  11     7016.32     7289.26     71.00 o
  -5   4  11    11524.84    12027.94    109.98 o
  -4   4  11     1989.43     1985.83     25.85 o
  -3   4  11      170.66      100.36      6.74 o
  -2   4  11    11604.52    12218.18    119.14 o
  -1   4  11      700.35      666.27     21.53 o
   0   4  11     3702.57     3814.55     51.14 o
   1   4  11     2527.03     2657.40     45.64 o
   2   4  11      687.54      620.70     24.80 o
   3   4  11        4.29      -11.92     11.92 o
   4   4  11     1438.81     1467.73     68.65 o
   5   4  11        5.92        4.25     14.05 o
 -16   5  11     2293.19     2446.67     64.04 o
 -15   5  11       96.27       55.39     16.32 o
 -14   5  11     2221.02     2346.46     52.13 o
 -13   5  11      230.94      256.07     18.76 o
 -12   5  11      136.28      108.38     12.49 o
 -11   5  11     5100.04     5001.95     66.95 o
 -10   5  11     3710.89     3702.28     49.06 o
  -9   5  11     3686.08     4006.53     57.19 o
  -8   5  11     9825.53    10118.44    117.44 o
  -7   5  11      494.50      490.35     12.10 o
  -6   5  11        6.40       17.58      3.83 o
  -5   5  11     5118.65     5235.33     66.12 o
  -4   5  11      249.09      203.43      8.73 o
  -3   5  11    13111.67    12709.94    130.35 o
  -2   5  11    13921.69    14162.00    146.22 o
  -1   5  11      129.08      111.73      8.56 o
   0   5  11      200.11      170.24     18.66 o
   1   5  11     1403.33     1437.17     35.19 o
   2   5  11        3.66       -1.17      8.66 o
   3   5  11     4299.97     4577.03     88.68 o
   4   5  11     2712.08     2834.83     69.19 o
   5   5  11       23.21       -9.35     15.86 o
 -15   6  11      660.64      641.93     34.86 o
 -14   6  11      925.24     1019.61     36.27 o
 -13   6  11       12.14       17.09     10.39 o
 -12   6  11        0.08       -8.08      8.08 o
 -11   6  11      202.06      158.28     13.51 o
 -10   6  11     2163.26     2039.63     34.48 o
  -9   6  11     2437.75     2527.35     33.61 o
  -8   6  11     1232.40     1314.30     24.09 o
  -7   6  11       44.92       42.05      4.95 o
  -6   6  11      106.54       45.51      5.99 o
  -5   6  11      879.70      778.46     27.60 o
  -4   6  11     7594.60     7568.06    110.74 o
  -3   6  11     6311.44     6092.61     82.15 o
  -2   6  11       12.57        1.29      8.51 o
  -1   6  11        1.52       -2.69      5.54 o
   0   6  11     1139.98     1078.40     28.95 o
   1   6  11      784.33      721.84     25.92 o
   2   6  11     2080.30     2063.87     46.10 o
   3   6  11      751.21      681.84     29.33 o
   4   6  11        6.81       -4.69     15.88 o
   5   6  11      180.45      118.17     23.45 o
 -15   7  11      133.33       90.45     18.09 o
 -14   7  11     1212.81     1234.69     39.12 o
 -13   7  11      336.74      337.71     20.93 o
 -12   7  11     2302.52     2426.59     47.67 o
 -11   7  11       42.61       28.37      9.31 o
 -10   7  11        1.47       -1.47      7.70 o
  -9   7  11      768.62      838.46     21.72 o
  -8   7  11     1909.34     1965.97     27.54 o
  -7   7  11     1817.69     2002.50     29.14 o
  -6   7  11     1633.42     1665.22     28.47 o
  -5   7  11      390.96      376.44     22.43 o
  -4   7  11      501.11      523.70     21.42 o
  -3   7  11     4232.84     4254.09     47.98 o
  -2   7  11      261.07      328.28     14.16 o
  -1   7  11      717.64      636.33     31.47 o
   0   7  11     1653.60     1611.39     36.86 o
   1   7  11     1377.92     1340.10     34.76 o
   2   7  11      479.45      460.05     24.23 o
   3   7  11      953.70     1012.58     34.97 o
   4   7  11       19.46        2.48     16.28 o
   5   7  11     1641.92     1664.74     61.15 o
 -15   8  11        4.25        6.52     12.94 o
 -14   8  11      593.92      667.42     29.58 o
 -13   8  11     1094.09     1141.00     35.16 o
 -12   8  11      122.95       81.96     14.08 o
 -11   8  11     2621.40     2527.07     48.04 o
 -10   8  11       99.39       94.26     11.22 o
  -9   8  11      205.72      187.59     11.72 o
  -8   8  11     1666.68     1640.40     29.71 o
  -7   8  11     2058.21     2230.11     31.06 o
  -6   8  11      608.72      536.34     17.96 o
  -5   8  11     3373.14     3486.63     68.37 o
  -4   8  11      101.16      111.40     12.88 o
  -3   8  11       27.74       21.77      6.31 o
  -2   8  11     1217.60     1326.57     31.73 o
  -1   8  11       20.68       24.65      6.92 o
   0   8  11     3666.41     3579.25     62.24 o
   1   8  11      809.44      728.73     27.08 o
   2   8  11       28.43       15.14     11.00 o
   3   8  11        2.94      -15.44     15.44 o
   4   8  11      976.51     1007.73     47.74 o
 -14   9  11       14.20        4.51     12.11 o
 -13   9  11      784.65      764.30     36.85 o
 -12   9  11     2370.58     2370.84     49.50 o
 -11   9  11      424.37      457.87     22.60 o
 -10   9  11       37.30       56.04     10.60 o
  -9   9  11       44.89        9.80      8.01 o
  -8   9  11      383.73      351.43     14.99 o
  -7   9  11     3322.50     3347.66     46.88 o
  -6   9  11     2354.34     2326.70     30.98 o
  -5   9  11      503.80      581.68     30.21 o
  -4   9  11      405.55      305.94     20.19 o
  -3   9  11      326.19      252.94     10.11 o
  -2   9  11      880.53      817.02     27.75 o
  -1   9  11     2298.17     2313.74     41.74 o
   0   9  11     1912.40     1918.82     42.28 o
   1   9  11       40.41       29.91     13.63 o
   2   9  11      355.24      353.89     24.30 o
   3   9  11      388.22      350.82     25.79 o
   4   9  11      631.82      616.83     41.21 o
 -14  10  11       48.79       70.32     15.01 o
 -13  10  11      261.87      247.74     19.89 o
 -12  10  11      177.44      155.28     16.21 o
 -11  10  11     1263.63     1245.72     35.09 o
 -10  10  11     2333.81     2336.57     46.61 o
  -9  10  11     4303.15     4462.33     69.13 o
  -8  10  11      163.46      104.35     15.28 o
  -7  10  11     2800.09     2712.49     40.04 o
  -6  10  11     1004.20      961.09     20.11 o
  -5  10  11     1550.00     1520.00     40.32 o
  -4  10  11     4305.39     4601.76     59.07 o
  -3  10  11     3954.75     3975.62     49.04 o
  -2  10  11       67.42       49.92      8.55 o
  -1  10  11      492.24      413.17     19.55 o
   0  10  11      338.92      332.10     19.41 o
   1  10  11       74.21       57.46     12.55 o
   2  10  11     2565.78     2605.62     60.81 o
   3  10  11      536.59      502.73     30.52 o
 -13  11  11        9.71       13.80     12.13 o
 -12  11  11      132.73      139.54     16.21 o
 -11  11  11      175.67      164.75     16.48 o
 -10  11  11      412.34      463.96     26.68 o
  -9  11  11      331.23      277.25     20.47 o
  -8  11  11      928.13      830.95     29.38 o
  -7  11  11       32.19       10.86      8.13 o
  -6  11  11      398.66      398.04     15.35 o
  -5  11  11      373.38      391.26     16.69 o
  -4  11  11      198.90      195.71     13.44 o
  -3  11  11      590.41      501.07     20.90 o
  -2  11  11      602.39      574.37     24.59 o
  -1  11  11       11.39       22.03     10.07 o
   0  11  11      126.37      175.07     17.36 o
   1  11  11       44.48       37.75     12.56 o
   2  11  11       27.05       -1.20     12.22 o
 -12  12  11      271.08      323.57     24.59 o
 -11  12  11        3.37       20.75     11.44 o
 -10  12  11      928.75      846.27     30.05 o
  -9  12  11     2643.35     2896.90     54.42 o
  -8  12  11       16.92       20.25     10.59 o
  -7  12  11      132.00       83.88     13.25 o
  -6  12  11       81.61      114.67     12.22 o
  -5  12  11      177.32      137.39     11.74 o
  -4  12  11     2680.78     2502.04     45.87 o
  -3  12  11      927.98     1044.45     27.68 o
  -2  12  11        0.64       -0.16     10.65 o
  -1  12  11       79.25       68.67     13.59 o
   0  12  11       12.82       23.10     11.83 o
   1  12  11      393.52      342.13     24.11 o
 -11  13  11        9.41       11.97     13.02 o
 -10  13  11      206.42      172.91     17.39 o
  -9  13  11      445.82      494.98     24.95 o
  -8  13  11        1.97       -9.44      9.44 o
  -7  13  11     2776.63     2904.17     52.51 o
  -6  13  11     3565.65     3769.05     99.23 o
  -5  13  11       59.81       13.82     11.39 o
  -4  13  11      248.70      191.33     18.44 o
  -3  13  11       40.96       36.28     14.12 o
  -2  13  11       18.58      -13.67     13.67 o
  -1  13  11     3462.40     3651.49     71.41 o
   0  13  11     1120.97     1205.01     39.35 o
 -10  14  11      324.99      341.09     23.34 o
  -9  14  11      492.22      543.35     27.05 o
  -8  14  11       25.64       10.49     11.24 o
  -7  14  11       15.88        1.04     12.33 o
  -6  14  11      206.38      142.58     18.00 o
  -5  14  11       10.18        6.20     14.72 o
  -4  14  11      575.37      654.11     68.24 o
  -3  14  11      294.46      316.69     31.68 o
  -2  14  11      324.39      270.46     28.88 o
  -1  14  11      349.92      375.72     70.52 o
  -7  15  11      288.56      277.69     23.52 o
  -6  15  11      332.39      309.63     25.03 o
  -5  15  11       29.84        2.73     15.71 o
  -4  15  11      151.86       86.72     21.43 o
  -3  15  11        5.99      -16.57     16.57 o
 -17   0  12     1219.19     1219.87     58.49 o
 -16   0  12      196.03      156.78     41.82 o
 -15   0  12     2685.95     2811.48     81.39 o
 -14   0  12     4470.93     4431.65    105.27 o
 -13   0  12       14.36       -9.93      9.93 o
 -12   0  12      164.79      150.33     17.85 o
 -11   0  12     2184.37     2055.40     45.64 o
 -10   0  12     1028.71     1073.17     28.59 o
  -9   0  12    31876.14    33739.49    415.06 o
  -8   0  12    15849.63    15584.49    199.78 o
  -7   0  12       29.85       27.04      5.16 o
  -6   0  12      173.07      153.64      9.97 o
  -5   0  12       93.82      112.16      7.41 o
  -4   0  12        3.66        3.81      4.53 o
  -3   0  12    10457.03    11108.63    145.91 o
  -2   0  12     3328.03     3348.08    104.76 o
  -1   0  12     1428.96     1510.40     39.67 o
   0   0  12       21.77       -2.15      6.37 o
   1   0  12      628.70      649.08     39.06 o
   2   0  12     5082.87     5268.41    121.50 o
   3   0  12     7976.86     8198.17    180.38 o
   4   0  12      290.55      281.96     32.38 o
   5   0  12     1018.36      909.98     71.68 o
 -17   1  12      821.96      757.20     44.81 o
 -16   1  12       43.89       42.17     13.71 o
 -15   1  12        4.88       22.11     11.51 o
 -14   1  12      929.59      886.81     29.53 o
 -13   1  12       63.77       40.45      9.84 o
 -12   1  12      359.44      392.77     16.77 o
 -11   1  12     3289.87     3387.50     45.50 o
 -10   1  12        5.16       -5.00      5.00 o
  -9   1  12      842.04     1038.53     18.17 o
  -8   1  12      455.48      408.54     10.16 o
  -7   1  12       54.35       56.23      4.38 o
  -6   1  12     2543.49     2527.78     28.13 o
  -5   1  12     3227.03     3230.47     33.64 o
  -4   1  12      289.83      267.36      8.02 o
  -3   1  12      295.91      365.90     11.74 o
  -2   1  12       25.13       23.11      5.35 o
  -1   1  12     1212.09     1250.75     20.99 o
   0   1  12     3413.21     3409.11     42.46 o
   1   1  12      409.48      396.28     18.79 o
   2   1  12        6.39        5.64     10.80 o
   3   1  12       40.42       22.60     13.93 o
   4   1  12       50.95       57.75     20.48 o
   5   1  12      295.17      292.88     31.50 o
 -16   2  12       83.31       59.07     16.35 o
 -15   2  12      390.41      404.79     23.78 o
 -14   2  12       55.97       37.12     11.69 o
 -13   2  12     1235.46     1158.05     30.20 o
 -12   2  12       99.03      105.11     10.97 o
 -11   2  12     2484.37     2327.40     42.92 o
 -10   2  12       97.24      152.75      9.77 o
  -9   2  12     5949.99     6338.02     62.46 o
  -8   2  12      582.57      515.45     10.58 o
  -7   2  12     1084.67     1193.73     16.62 o
  -6   2  12       58.67       86.17      6.22 o
  -5   2  12     2343.84     2321.70     28.17 o
  -4   2  12        4.17        0.48      2.93 o
  -3   2  12     3847.19     4141.24     45.52 o
  -2   2  12        1.14       -3.44      3.98 o
  -1   2  12     2155.05     2154.26     30.67 o
   0   2  12       85.63       86.14      8.28 o
   1   2  12      294.49      260.23     15.82 o
   2   2  12      845.92      864.92     32.22 o
   3   2  12     1221.20     1279.72     43.69 o
   4   2  12       53.59       50.15     16.39 o
   5   2  12      450.84      451.72     33.56 o
 -16   3  12       18.80        4.10     13.29 o
 -15   3  12       11.03       14.76     11.59 o
 -14   3  12     3671.23     3593.11     65.10 o
 -13   3  12      123.86      109.50     15.11 o
 -12   3  12     6186.29     6165.86     89.38 o
 -11   3  12     9461.54     9344.19     99.46 o
 -10   3  12      741.04      761.06     21.44 o
  -9   3  12        7.15        9.76      4.28 o
  -8   3  12    10559.70    10521.96     87.12 o
  -7   3  12     1009.48     1017.18     15.74 o
  -6   3  12    26349.02    27442.99    239.20 o
  -5   3  12     5836.21     5842.69     62.20 o
  -4   3  12     1764.40     1720.08     24.92 o
  -3   3  12       74.93       35.58      5.84 o
  -2   3  12     2971.69     2855.37     50.24 o
  -1   3  12     2602.41     2775.88     51.98 o
   0   3  12     9420.45     9836.03    109.59 o
   1   3  12       94.69       85.28     13.20 o
   2   3  12     2042.35     1986.93     51.86 o
   3   3  12       26.42      -13.42     13.42 o
   4   3  12       27.34       20.82     14.06 o
   5   3  12      820.05      744.88     41.98 o
 -16   4  12       64.38       70.94     17.95 o
 -15   4  12     1229.93     1246.92     41.77 o
 -14   4  12     1929.85     2036.70     47.15 o
 -13   4  12     1130.21     1061.55     29.16 o
 -12   4  12     1440.03     1473.52     33.03 o
 -11   4  12     2097.45     2085.12     31.70 o
 -10   4  12      366.20      374.59     12.31 o
  -9   4  12     7101.86     7203.06     93.45 o
  -8   4  12     6363.89     6199.60     62.95 o
  -7   4  12      545.48      474.76     12.22 o
  -6   4  12      778.04      654.76     12.59 o
  -5   4  12      233.62      194.10      7.66 o
  -4   4  12     8493.06     8690.46     88.04 o
  -3   4  12    21226.94    21223.81    211.08 o
  -2   4  12     5280.53     5388.59     60.23 o
  -1   4  12      455.91      460.87     21.97 o
   0   4  12       35.32       38.22      8.80 o
   1   4  12       72.55       47.59     10.20 o
   2   4  12     2161.67     2238.16     55.83 o
   3   4  12     2716.81     2783.37     66.86 o
   4   4  12      385.53      402.86     30.55 o
   5   4  12      239.64      242.41     27.04 o
 -16   5  12      245.05      272.38     29.20 o
 -15   5  12      914.18      867.08     40.25 o
 -14   5  12      188.03      185.64     17.91 o
 -13   5  12      378.89      348.06     21.16 o
 -12   5  12      581.94      575.02     22.95 o
 -11   5  12       67.79       47.59      9.67 o
 -10   5  12     4803.90     4739.00     58.00 o
  -9   5  12      782.75      775.44     22.60 o
  -8   5  12     1057.77      987.66     18.54 o
  -7   5  12     1019.68      921.87     16.61 o
  -6   5  12        4.67       14.47      5.14 o
  -5   5  12      376.27      431.43     14.10 o
  -4   5  12     9131.13     9003.57     95.68 o
  -3   5  12      294.16      285.06     11.75 o
  -2   5  12     7964.45     7744.50    100.65 o
  -1   5  12        0.25       -3.46      5.99 o
   0   5  12       14.30       25.86      9.67 o
   1   5  12      343.92      344.39     19.90 o
   2   5  12     1184.21     1188.24     40.14 o
   3   5  12      316.19      289.80     25.92 o
   4   5  12      635.22      550.86     34.93 o
 -16   6  12      120.06       54.86     20.99 o
 -15   6  12     2352.00     2270.18     58.81 o
 -14   6  12     1546.96     1528.83     44.11 o
 -13   6  12      295.21      265.30     17.80 o
 -12   6  12       81.11       54.41     10.51 o
 -11   6  12     2639.38     2663.26     61.34 o
 -10   6  12        4.49       15.52      7.20 o
  -9   6  12     6008.42     6288.87     63.49 o
  -8   6  12     1909.78     1895.64     29.20 o
  -7   6  12      724.63      639.84     13.34 o
  -6   6  12       46.65       30.71      6.22 o
  -5   6  12     1691.96     1620.07     40.81 o
  -4   6  12     2698.90     2837.53     36.46 o
  -3   6  12     8921.42     9336.32    108.81 o
  -2   6  12     1548.17     1512.39     28.56 o
  -1   6  12     1612.70     1696.47     32.53 o
   0   6  12       15.57       -0.70      8.71 o
   1   6  12     1142.53     1078.07     37.13 o
   2   6  12      536.96      560.04     27.20 o
   3   6  12     3177.43     3136.74     73.04 o
   4   6  12        8.01       20.72     17.37 o
 -15   7  12      412.85      459.23     27.69 o
 -14   7  12      172.22      197.16     18.25 o
 -13   7  12       32.94       22.05     10.89 o
 -12   7  12     2802.98     2724.34     50.87 o
 -11   7  12     1778.14     1819.89     41.84 o
 -10   7  12      983.95     1074.41     27.59 o
  -9   7  12      858.36      882.73     21.80 o
  -8   7  12      104.24      101.90      7.67 o
  -7   7  12      310.97      272.42      8.72 o
  -6   7  12     4423.77     4427.68     79.81 o
  -5   7  12     2534.87     2496.17     54.50 o
  -4   7  12      298.56      300.49     18.00 o
  -3   7  12       41.38       46.22      5.38 o
  -2   7  12        0.33       -5.20      5.20 o
  -1   7  12     1088.59     1046.34     28.88 o
   0   7  12     1977.02     1996.24     57.54 o
   1   7  12      394.38      389.42     31.87 o
   2   7  12       87.67       70.83     13.94 o
   3   7  12       59.50       63.99     19.36 o
   4   7  12       63.93       90.41     21.97 o
 -15   8  12      155.05      115.00     17.77 o
 -14   8  12        0.58       -8.68     10.77 o
 -13   8  12     2615.52     2704.50     54.02 o
 -12   8  12     1141.49     1206.20     45.55 o
 -11   8  12     1216.30     1153.19     30.72 o
 -10   8  12      968.08      908.76     25.76 o
  -9   8  12       55.38       43.58      7.72 o
  -8   8  12      410.65      400.64     14.26 o
  -7   8  12     2703.07     2731.61     34.81 o
  -6   8  12     1196.69     1271.45     38.99 o
  -5   8  12     1264.61     1149.27     36.87 o
  -4   8  12     1376.50     1226.29     33.77 o
  -3   8  12       18.90        4.25      4.28 o
  -2   8  12      346.65      340.80     12.59 o
  -1   8  12     1949.58     1956.00     41.32 o
   0   8  12       70.04       75.14     12.56 o
   1   8  12     1842.79     1791.76     43.16 o
   2   8  12      689.07      685.99     31.37 o
   3   8  12        4.36      -14.72     14.72 o
 -14   9  12      333.35      297.07     21.60 o
 -13   9  12      666.71      669.58     27.82 o
 -12   9  12     1270.89     1222.52     35.12 o
 -11   9  12      259.20      279.58     18.07 o
 -10   9  12     3221.12     3284.11     55.81 o
  -9   9  12      137.60      137.85     12.29 o
  -8   9  12     2310.68     2363.16     37.86 o
  -7   9  12      761.12      813.79     24.30 o
  -6   9  12     3607.67     3630.97     73.60 o
  -5   9  12      247.32      162.33     18.34 o
  -4   9  12     2395.77     2458.38     53.08 o
  -3   9  12       71.41       42.98      6.39 o
  -2   9  12     1428.18     1387.38     27.29 o
  -1   9  12      413.20      386.24     18.31 o
   0   9  12     1152.67     1099.48     32.61 o
   1   9  12       85.46       88.29     15.71 o
   2   9  12     1150.82     1198.28     41.28 o
   3   9  12       31.77        7.42     17.54 o
 -14  10  12      634.07      584.02     28.24 o
 -13  10  12      361.81      400.30     26.65 o
 -12  10  12      159.74      150.54     16.08 o
 -11  10  12        1.80       -5.78     10.63 o
 -10  10  12      345.33      289.84     25.89 o
  -9  10  12     1848.87     1862.76     42.36 o
  -8  10  12     3216.32     3196.79     57.31 o
  -7  10  12     1061.61     1162.48     23.70 o
  -6  10  12        4.83       18.30     12.53 o
  -5  10  12        7.38        4.40     11.21 o
  -4  10  12      764.41      677.96     23.34 o
  -3  10  12     1274.04     1334.90     34.54 o
  -2  10  12      421.25      430.23     18.81 o
  -1  10  12       38.58       51.01     10.71 o
   0  10  12      120.64      113.41     14.07 o
   1  10  12      408.29      385.09     25.50 o
   2  10  12      678.50      635.81     33.41 o
 -13  11  12       19.36       23.31     12.39 o
 -12  11  12       13.36        9.65     11.68 o
 -11  11  12      185.35      184.66     16.59 o
 -10  11  12     4739.67     4991.00     77.74 o
  -9  11  12      564.15      668.39     37.09 o
  -8  11  12     2223.63     1991.76     39.64 o
  -7  11  12     1739.96     1735.96     34.84 o
  -6  11  12       66.85       60.10     18.31 o
  -5  11  12     1319.69     1199.93     28.06 o
  -4  11  12     3284.45     3403.52     55.93 o
  -3  11  12       13.91       24.94      8.58 o
  -2  11  12     3213.48     3027.13     58.79 o
  -1  11  12      511.09      522.48     24.60 o
   0  11  12        0.02      -10.80     10.80 o
   1  11  12     1223.19     1255.37     41.12 o
   2  11  12      750.71      810.83     41.69 o
 -12  12  12      700.98      741.57     30.65 o
 -11  12  12      505.06      474.55     26.71 o
 -10  12  12      131.75      131.85     14.54 o
  -9  12  12      327.64      307.10     22.22 o
  -8  12  12       77.03      109.47     12.90 o
  -7  12  12     3156.48     3226.75     71.44 o
  -6  12  12      377.74      409.57     33.65 o
  -5  12  12     1258.32     1279.65     36.96 o
  -4  12  12      372.59      444.83     24.53 o
  -3  12  12       82.10       58.55     15.72 o
  -2  12  12      133.17      172.02     15.87 o
  -1  12  12     1409.02     1470.10     40.95 o
   0  12  12        3.81      -14.14     14.14 o
   1  12  12      804.40      853.35     35.91 o
 -11  13  12        0.63       -2.23     11.71 o
 -10  13  12        5.43        0.87     10.87 o
  -9  13  12        0.48        1.54     10.17 o
  -8  13  12       49.31       11.88     15.13 o
  -7  13  12       70.52       29.09     12.48 o
  -6  13  12       16.84        6.45     11.84 o
  -5  13  12       89.65       80.89     15.19 o
  -4  13  12       38.15       12.91     13.17 o
  -3  13  12       16.85       -7.64     12.97 o
  -2  13  12       13.96        6.46     16.08 o
  -1  13  12        5.14       -7.44     15.75 o
   0  13  12       40.17        4.88     21.10 o
 -10  14  12      164.42      125.22     16.96 o
  -9  14  12        6.24       -2.23     12.29 o
  -8  14  12      218.29      237.19     21.20 o
  -7  14  12     1369.39     1372.89     42.40 o
  -6  14  12       10.42       11.07     12.95 o
  -5  14  12     1180.52     1158.73     41.29 o
  -4  14  12      754.32      659.86     37.10 o
  -3  14  12        7.68       14.80     17.03 o
  -2  14  12      480.38      591.51     71.39 o
  -7  15  12       95.43      108.72     21.25 o
  -6  15  12        5.12        2.21     13.56 o
  -5  15  12      755.63      847.29     42.88 o
 -17   1  13      693.66      697.03     37.48 o
 -16   1  13      403.56      377.57     24.46 o
 -15   1  13     4262.34     4204.06     74.01 o
 -14   1  13      288.98      223.81     17.73 o
 -13   1  13      979.95      944.99     26.36 o
 -12   1  13       21.86       10.42      6.54 o
 -11   1  13       35.70        7.64      5.31 o
 -10   1  13     7786.44     7780.80     75.55 o
  -9   1  13    21489.69    21426.00    174.21 o
  -8   1  13      122.96       89.15      5.62 o
  -7   1  13     1450.27     1585.42     20.95 o
  -6   1  13      311.11      401.03      9.64 o
  -5   1  13        5.67        1.86      2.73 o
  -4   1  13     9375.74     9501.75    101.42 o
  -3   1  13     4179.99     4124.30     48.57 o
  -2   1  13      904.12      959.96     18.49 o
  -1   1  13     4079.05     4308.95     50.11 o
   0   1  13      284.46      282.42     16.36 o
   1   1  13      287.03      307.29     20.29 o
   2   1  13     4558.72     4589.56     96.89 o
   3   1  13      787.38      709.19     36.86 o
   4   1  13     1015.90      996.67     52.13 o
 -17   2  13      385.94      387.28     29.10 o
 -16   2  13      446.55      450.55     28.63 o
 -15   2  13       36.71       59.44     12.36 o
 -14   2  13      878.53      909.51     30.06 o
 -13   2  13     2909.01     2836.26     49.47 o
 -12   2  13     6210.18     6222.91     89.79 o
 -11   2  13     2966.32     2777.77     37.59 o
 -10   2  13     6817.76     7441.28     72.99 o
  -9   2  13      967.19     1038.62     19.06 o
  -8   2  13      564.17      568.33     11.18 o
  -7   2  13     8817.90     8769.54     84.74 o
  -6   2  13    17449.97    17604.33    166.41 o
  -5   2  13       88.54      120.29      7.32 o
  -4   2  13     4650.44     4786.46     81.80 o
  -3   2  13     1066.43     1024.15     16.55 o
  -2   2  13      168.64      158.87      8.28 o
  -1   2  13     5062.70     5172.02     60.40 o
   0   2  13     5639.68     5450.17     76.15 o
   1   2  13     1814.70     1788.43     42.72 o
   2   2  13     2473.58     2704.04     64.29 o
   3   2  13      258.65      263.02     24.64 o
   4   2  13       97.50       87.71     18.95 o
 -17   3  13       14.25        4.88     14.76 o
 -16   3  13      250.69      258.68     27.30 o
 -15   3  13      221.12      207.66     20.39 o
 -14   3  13     1077.10     1074.20     32.55 o
 -13   3  13      569.31      522.11     21.56 o
 -12   3  13        5.02       -2.91      9.66 o
 -11   3  13       19.78        5.76      6.29 o
 -10   3  13       19.22       27.47      5.80 o
  -9   3  13       75.71       81.48      6.14 o
  -8   3  13     2592.93     2458.28     31.93 o
  -7   3  13       53.24       76.33      6.29 o
  -6   3  13       12.64        9.68      4.88 o
  -5   3  13     4944.04     4979.57     51.89 o
  -4   3  13      120.31       98.75      6.87 o
  -3   3  13     1406.73     1348.52     23.72 o
  -2   3  13       28.28       35.26      6.39 o
  -1   3  13        0.85        3.06      7.38 o
   0   3  13      407.07      406.11     19.16 o
   1   3  13      470.76      485.97     28.32 o
   2   3  13       98.73       61.87     17.05 o
   3   3  13        8.58       -1.70     13.50 o
   4   3  13       31.78       36.37     16.93 o
 -16   4  13      537.98      549.16     32.41 o
 -15   4  13        1.07       -6.58     16.28 o
 -14   4  13     1575.26     1606.95     41.02 o
 -13   4  13      492.45      412.56     22.23 o
 -12   4  13     4799.39     4640.55     63.85 o
 -11   4  13       15.48       18.76      6.80 o
 -10   4  13     2308.52     2594.41     40.94 o
  -9   4  13       52.68       53.06      6.09 o
  -8   4  13     2164.33     2127.57     30.33 o
  -7   4  13     3006.68     3215.46     39.53 o
  -6   4  13     3418.91     3524.11     39.98 o
  -5   4  13     3905.91     3851.42     45.20 o
  -4   4  13     7905.73     8512.17     92.94 o
  -3   4  13     2872.45     2571.63     37.41 o
  -2   4  13       39.24       38.27      6.60 o
  -1   4  13     3359.38     3561.97     60.28 o
   0   4  13     1611.24     1546.73     46.68 o
   1   4  13     2425.50     2439.34     57.97 o
   2   4  13     1382.18     1532.26     55.55 o
   3   4  13      388.01      415.14     30.10 o
   4   4  13       81.96       67.74     18.79 o
 -16   5  13      903.65      858.84     39.55 o
 -15   5  13     3447.12     3471.05     74.31 o
 -14   5  13      479.67      470.62     23.78 o
 -13   5  13      357.87      295.90     18.29 o
 -12   5  13      107.82       98.10     15.64 o
 -11   5  13      150.90      140.69     12.64 o
 -10   5  13     4314.36     4339.72     62.85 o
  -9   5  13     6647.45     6717.62     74.46 o
  -8   5  13       79.25       78.44      6.80 o
  -7   5  13     1228.27     1292.17     20.18 o
  -6   5  13       33.67       25.91      4.03 o
  -5   5  13     3985.06     3716.47     45.53 o
  -4   5  13    18030.07    18231.15    183.78 o
  -3   5  13     9081.69     8958.70    106.10 o
  -2   5  13      412.79      420.71     16.86 o
  -1   5  13     2087.25     2078.89     42.84 o
   0   5  13        2.36       -0.41      9.07 o
   1   5  13      402.82      416.35     26.60 o
   2   5  13     3380.32     3449.35     76.07 o
   3   5  13     1042.56     1129.11     54.32 o
   4   5  13      873.11      865.34     44.82 o
 -16   6  13      253.73      276.15     23.02 o
 -15   6  13       99.58       73.85     16.73 o
 -14   6  13      679.51      623.48     26.89 o
 -13   6  13     1176.23     1195.54     32.71 o
 -12   6  13      300.80      302.77     21.58 o
 -11   6  13      890.58      956.73     26.32 o
 -10   6  13      797.36      802.15     21.27 o
  -9   6  13       10.24       14.11      6.50 o
  -8   6  13     1226.50     1167.52     30.60 o
  -7   6  13     2774.82     2606.03     33.14 o
  -6   6  13     1773.26     1898.70     32.02 o
  -5   6  13      494.53      534.00     22.48 o
  -4   6  13       92.54      109.78      7.30 o
  -3   6  13     4903.24     4738.00     71.21 o
  -2   6  13     1493.02     1475.41     33.05 o
  -1   6  13      915.22      891.54     30.41 o
   0   6  13       56.74       29.56     10.82 o
   1   6  13        3.05      -11.32     11.32 o
   2   6  13      288.45      298.45     25.52 o
   3   6  13      889.11      782.35     40.54 o
 -15   7  13     1862.72     1793.31     49.61 o
 -14   7  13       32.79       33.09     12.85 o
 -13   7  13     2526.67     2643.08     51.69 o
 -12   7  13      169.72      132.09     14.24 o
 -11   7  13     3785.15     3759.82     60.31 o
 -10   7  13      182.98      213.84     14.03 o
  -9   7  13      892.25      886.88     21.00 o
  -8   7  13      560.20      583.01     14.10 o
  -7   7  13     2220.77     2304.14     33.51 o
  -6   7  13      235.55      213.90     19.01 o
  -5   7  13     4414.38     3964.80    128.43 o
  -4   7  13      763.01      892.64     21.08 o
  -3   7  13      432.71      420.60     14.24 o
  -2   7  13      205.31      195.36     11.90 o
  -1   7  13     1463.28     1500.50     36.48 o
   0   7  13      906.39      771.95     28.18 o
   1   7  13     1325.21     1301.99     37.33 o
   2   7  13      193.24      171.26     22.21 o
   3   7  13      811.41      772.46     47.61 o
 -15   8  13       18.85       40.27     13.90 o
 -14   8  13      110.15       99.22     15.49 o
 -13   8  13       97.02       67.81     14.50 o
 -12   8  13     3442.22     3601.73     61.75 o
 -11   8  13      302.85      224.50     16.36 o
 -10   8  13     1087.97     1079.46     28.59 o
  -9   8  13      218.45      188.03     11.56 o
  -8   8  13       54.47       59.20      7.12 o
  -7   8  13     1605.76     1642.53     45.17 o
  -6   8  13     3399.15     3274.96     67.82 o
  -5   8  13      135.36      110.90     23.18 o
  -4   8  13     2501.96     2291.64     38.48 o
  -3   8  13       29.46       20.23      5.51 o
  -2   8  13        0.02       -7.83      7.83 o
  -1   8  13     2197.44     2132.88     53.97 o
   0   8  13      293.59      288.53     19.60 o
   1   8  13      134.08       94.52     15.56 o
   2   8  13      797.78      705.24     41.06 o
   3   8  13       45.82       21.58     19.30 o
 -15   9  13      157.99      158.71     19.45 o
 -14   9  13      522.84      507.33     26.43 o
 -13   9  13      731.94      754.80     29.85 o
 -12   9  13      300.96      215.11     17.18 o
 -11   9  13     2092.15     1978.39     46.46 o
 -10   9  13     1691.69     1703.95     34.47 o
  -9   9  13      830.33      881.04     26.96 o
  -8   9  13     1436.33     1580.63     28.47 o
  -7   9  13      176.99      234.91     21.30 o
  -6   9  13      638.46      562.28     30.90 o
  -5   9  13     3066.29     3073.48     75.32 o
  -4   9  13     1086.93     1121.75     27.34 o
  -3   9  13      362.42      413.73     15.48 o
  -2   9  13      182.94      232.25     17.84 o
  -1   9  13       27.12       -1.15      9.49 o
   0   9  13     1765.15     1785.65     46.17 o
   1   9  13     2609.38     2627.75     60.80 o
   2   9  13      518.56      489.26     35.50 o
 -14  10  13      988.52      950.41     34.85 o
 -13  10  13      263.49      261.02     19.84 o
 -12  10  13      276.46      234.85     18.25 o
 -11  10  13      865.22      870.91     29.38 o
 -10  10  13     1970.73     2065.70     39.73 o
  -9  10  13      412.53      423.09     19.45 o
  -8  10  13     5376.86     5294.53     68.39 o
  -7  10  13      120.51      125.88     10.00 o
  -6  10  13      411.71      344.94     25.92 o
  -5  10  13     1379.70     1439.30     50.11 o
  -4  10  13      858.06      916.76     22.76 o
  -3  10  13     2539.68     2473.89     42.97 o
  -2  10  13     3087.20     3119.61     95.38 o
  -1  10  13       38.75       26.69     11.59 o
   0  10  13       27.64        4.47     12.60 o
   1  10  13      749.93      846.11     40.92 o
   2  10  13      131.17      124.67     22.81 o
 -13  11  13      348.69      315.77     21.85 o
 -12  11  13        8.58      -11.47     11.47 o
 -11  11  13      180.75      182.39     16.31 o
 -10  11  13      508.64      447.87     27.80 o
  -9  11  13     1107.25     1012.08     33.51 o
  -8  11  13       13.54        7.39      8.52 o
  -7  11  13     1003.21      944.11     24.98 o
  -6  11  13        0.09      -13.26     13.26 o
  -5  11  13      216.20      287.84     27.40 o
  -4  11  13      228.57      169.51     16.38 o
  -3  11  13      551.30      477.94     20.99 o
  -2  11  13      200.11      193.04     16.84 o
  -1  11  13      754.97      666.52     29.02 o
   0  11  13        0.42      -11.79     11.79 o
   1  11  13       18.26       45.80     17.48 o
 -12  12  13      166.14      179.37     18.01 o
 -11  12  13      228.85      268.37     19.01 o
 -10  12  13      426.98      510.32     22.92 o
  -9  12  13      385.54      296.73     21.10 o
  -8  12  13     2260.39     2200.22     49.03 o
  -7  12  13      283.93      253.19     23.62 o
  -6  12  13       18.80        7.79     12.13 o
  -5  12  13      423.58      523.21     24.01 o
  -4  12  13       12.56      -11.49     11.49 o
  -3  12  13      887.96      763.78     38.49 o
  -2  12  13     1384.09     1293.88     48.70 o
  -1  12  13       84.25       73.38     14.91 o
   0  12  13        0.44        3.75     13.07 o
 -11  13  13     1572.62     1526.85     41.47 o
 -10  13  13       38.65       50.52     11.03 o
  -9  13  13       22.97       -4.51     10.48 o
  -8  13  13      779.38      848.89     31.97 o
  -7  13  13     1137.13     1353.72     37.59 o
  -6  13  13     1433.01     1353.44     39.62 o
  -5  13  13     2607.35     2574.28     66.23 o
  -4  13  13      213.40      250.82     26.63 o
  -3  13  13       67.67       23.92     15.52 o
  -2  13  13      649.41      720.96     38.81 o
  -1  13  13       60.41       37.69     20.36 o
  -9  14  13       53.33       53.02     14.95 o
  -8  14  13      261.36      300.76     22.42 o
  -7  14  13       31.04       43.78     17.46 o
  -6  14  13       84.06       81.04     18.48 o
  -5  14  13      643.96      659.01     36.40 o
  -4  14  13      129.25      116.35     20.93 o
  -3  14  13      296.69      338.24     30.15 o
 -17   0  14      135.04       90.68     23.13 o
 -16   0  14     2842.93     2731.12    132.24 o
 -15   0  14     4289.13     4175.26    103.71 o
 -14   0  14     1254.48     1362.95     57.31 o
 -13   0  14     2553.26     2613.12     78.21 o
 -12   0  14      143.33      157.49     16.00 o
 -11   0  14        1.15       -4.87      6.17 o
 -10   0  14    12980.72    12914.18    172.84 o
  -9   0  14     2167.19     2213.28     38.42 o
  -8   0  14     8221.68     7957.81     99.92 o
  -7   0  14     6447.71     6756.53     94.80 o
  -6   0  14      364.68      420.32     15.97 o
  -5   0  14     1561.95     1483.42     30.68 o
  -4   0  14     7666.32     7338.87    103.22 o
  -3   0  14      939.01      817.77     26.00 o
  -2   0  14     5665.01     6170.24     93.06 o
  -1   0  14     5157.42     5174.16    114.21 o
   0   0  14      257.31      199.54     24.20 o
   1   0  14      919.47      802.09     46.70 o
   2   0  14     1624.07     1546.18     78.08 o
   3   0  14      300.62      256.43     71.62 o
   4   0  14     2436.72     2326.57    105.85 o
 -17   1  14      121.15       94.46     21.18 o
 -16   1  14      989.73      951.36     33.56 o
 -15   1  14       46.60       53.24     12.47 o
 -14   1  14      185.09      156.41     15.52 o
 -13   1  14     1777.14     1894.99     48.37 o
 -12   1  14      787.14      757.64     27.23 o
 -11   1  14     1275.38     1340.16     22.81 o
 -10   1  14     6117.91     6396.77     61.18 o
  -9   1  14       63.91       52.58      5.90 o
  -8   1  14        2.96        3.91      3.48 o
  -7   1  14     3816.19     3679.68     38.97 o
  -6   1  14      726.91      633.85     12.38 o
  -5   1  14     2600.08     2865.13     34.28 o
  -4   1  14     2334.91     2281.65     31.64 o
  -3   1  14        8.30        7.90      4.09 o
  -2   1  14       14.97       17.23      5.65 o
  -1   1  14     2732.46     2814.58     47.52 o
   0   1  14        0.25       -8.02      8.82 o
   1   1  14     2288.55     2297.86     59.35 o
   2   1  14      466.31      501.44     31.73 o
   3   1  14       54.01       51.29     18.72 o
   4   1  14       18.30       38.52     21.29 o
 -17   2  14      253.40      239.76     23.95 o
 -16   2  14      178.50      153.62     19.99 o
 -15   2  14      667.39      670.53     27.85 o
 -14   2  14      374.73      334.50     20.16 o
 -13   2  14      153.84      189.21     14.16 o
 -12   2  14       27.35       12.28      7.93 o
 -11   2  14      181.84      158.26      9.99 o
 -10   2  14     6053.82     6018.40     58.11 o
  -9   2  14      273.32      258.47      8.27 o
  -8   2  14      450.50      563.55     12.84 o
  -7   2  14       60.92      102.95      8.31 o
  -6   2  14      420.69      446.25     12.12 o
  -5   2  14        4.17        4.96      4.04 o
  -4   2  14     3620.18     3442.08     41.08 o
  -3   2  14      338.86      295.16     12.43 o
  -2   2  14      797.12      875.20     17.60 o
  -1   2  14      235.26      244.50     15.02 o
   0   2  14      410.67      349.02     23.45 o
   1   2  14       43.33       43.81     15.35 o
   2   2  14      232.11      206.13     23.12 o
   3   2  14      132.99      164.76     26.68 o
   4   2  14      644.74      642.25     66.09 o
 -17   3  14      246.36      234.78     24.08 o
 -16   3  14     1534.93     1551.52     47.78 o
 -15   3  14       25.59       37.37     12.96 o
 -14   3  14        9.54        0.10     10.50 o
 -13   3  14     3494.93     3490.95     53.20 o
 -12   3  14     3896.72     3742.55     54.19 o
 -11   3  14     2498.53     2678.37     36.16 o
 -10   3  14     7223.71     7435.80     72.35 o
  -9   3  14        1.97       -1.63      4.06 o
  -8   3  14      222.54      211.90      8.49 o
  -7   3  14    12081.56    12054.62    113.28 o
  -6   3  14       34.93        1.73      5.29 o
  -5   3  14    16654.94    17799.22    160.50 o
  -4   3  14     7176.08     7493.58     75.27 o
  -3   3  14      113.41       93.36      8.88 o
  -2   3  14      249.35      223.88     12.22 o
  -1   3  14     5672.24     5662.83     88.97 o
   0   3  14      350.78      413.63     25.88 o
   1   3  14     8504.43     8900.12    142.88 o
   2   3  14      922.48      844.92     39.51 o
   3   3  14       76.15       88.36     18.62 o
 -17   4  14      121.78      116.17     21.74 o
 -16   4  14     1530.89     1452.96     60.44 o
 -15   4  14     1025.65     1054.68     38.63 o
 -14   4  14       50.15       37.64     12.04 o
 -13   4  14     1290.67     1293.04     33.01 o
 -12   4  14      429.80      443.85     17.94 o
 -11   4  14      916.64      928.33     24.36 o
 -10   4  14     1963.10     1957.06     31.33 o
  -9   4  14     1219.78     1219.75     19.98 o
  -8   4  14      332.09      315.00     11.33 o
  -7   4  14     1836.29     1875.05     27.49 o
  -6   4  14     3470.08     3520.72     45.01 o
  -5   4  14     4307.92     4227.10     48.64 o
  -4   4  14     1822.78     1940.55     31.19 o
  -3   4  14        2.72        3.06      5.94 o
  -2   4  14     4106.13     4207.57     60.82 o
  -1   4  14     1872.50     1874.75     41.49 o
   0   4  14      728.48      759.05     57.78 o
   1   4  14      442.64      383.18     27.43 o
   2   4  14      145.41      112.00     19.36 o
   3   4  14      268.30      251.07     30.02 o
 -16   5  14      394.02      350.14     32.26 o
 -15   5  14      371.11      370.55     23.83 o
 -14   5  14     1286.32     1239.51     35.21 o
 -13   5  14        0.69       -2.61      8.49 o
 -12   5  14      857.78      743.11     29.69 o
 -11   5  14     1337.97     1384.22     31.38 o
 -10   5  14       36.86       41.27      7.90 o
  -9   5  14     1174.90     1124.52     21.60 o
  -8   5  14     1179.92     1170.06     20.75 o
  -7   5  14        7.50       -1.57      4.57 o
  -6   5  14      318.48      359.51     10.97 o
  -5   5  14      964.81     1092.19     20.24 o
  -4   5  14       95.34       86.12      8.14 o
  -3   5  14     6233.56     6019.42     78.00 o
  -2   5  14       86.26       59.66     10.85 o
  -1   5  14      909.81      903.85     34.29 o
   0   5  14        0.70      -10.14     10.14 o
   1   5  14      180.26      169.18     20.38 o
   2   5  14      454.11      369.91     28.67 o
   3   5  14      596.67      581.83     36.55 o
 -16   6  14     1801.28     1777.67     49.02 o
 -15   6  14     1432.54     1466.51     46.36 o
 -14   6  14     1075.89      995.06     32.03 o
 -13   6  14     2097.41     2150.31     44.74 o
 -12   6  14      248.97      212.37     15.58 o
 -11   6  14       67.25       75.17     10.20 o
 -10   6  14     3019.84     3024.16     51.78 o
  -9   6  14      294.14      303.20     12.82 o
  -8   6  14     3495.31     3590.80     44.26 o
  -7   6  14      410.79      459.14     13.93 o
  -6   6  14     1681.34     1690.59     24.60 o
  -5   6  14       85.88       71.18      6.27 o
  -4   6  14     3726.47     3672.89     51.75 o
  -3   6  14        3.09        0.98      6.17 o
  -2   6  14     3369.80     3408.77     59.11 o
  -1   6  14      387.65      464.39     23.12 o
   0   6  14      646.33      614.00     31.67 o
   1   6  14        3.98      -12.44     12.44 o
   2   6  14     1411.63     1284.12     51.80 o
   3   6  14       10.16       11.03     18.31 o
 -16   7  14      231.85      207.31     27.82 o
 -15   7  14      516.82      467.51     30.07 o
 -14   7  14      444.63      432.83     25.25 o
 -13   7  14     1460.64     1607.53     43.32 o
 -12   7  14        1.45       16.76     10.02 o
 -11   7  14     1107.95     1057.64     30.08 o
 -10   7  14     1030.39      992.58     25.84 o
  -9   7  14      826.38      784.66     19.53 o
  -8   7  14     1608.15     1701.93     25.46 o
  -7   7  14     2031.93     2094.00     40.72 o
  -6   7  14       27.01        7.05     11.34 o
  -5   7  14     2130.59     2023.18     31.48 o
  -4   7  14     2692.98     2700.83     48.16 o
  -3   7  14      335.35      347.82     14.78 o
  -2   7  14      636.26      632.82     23.95 o
  -1   7  14      225.77      239.21     17.94 o
   0   7  14      618.89      640.88     31.89 o
   1   7  14     1337.59     1402.67     46.72 o
   2   7  14      877.90      995.80     73.30 o
 -15   8  14      203.74      153.54     18.39 o
 -14   8  14      541.26      529.57     27.06 o
 -13   8  14       54.01       35.39     12.78 o
 -12   8  14     3470.86     3392.93     59.04 o
 -11   8  14     3868.96     3909.46     63.13 o
 -10   8  14       38.94       26.40      9.39 o
  -9   8  14       27.93       20.23      6.81 o
  -8   8  14      403.39      414.92     16.30 o
  -7   8  14        2.58       10.59     10.81 o
  -6   8  14     3584.84     3508.03     80.36 o
  -5   8  14     2335.85     2344.54     63.74 o
  -4   8  14      310.21      288.11     19.52 o
  -3   8  14      279.08      274.76     14.62 o
  -2   8  14      668.45      721.07     25.95 o
  -1   8  14      145.23      129.01     14.49 o
   0   8  14     2750.41     2844.69     65.09 o
   1   8  14      804.33      799.67     52.92 o
   2   8  14      436.95      449.60     35.90 o
 -15   9  14       21.01       37.07     14.45 o
 -14   9  14      891.30      912.86     32.63 o
 -13   9  14      249.48      216.88     18.73 o
 -12   9  14      834.43      822.86     31.38 o
 -11   9  14     1974.47     1949.12     54.31 o
 -10   9  14     1090.87     1051.33     28.43 o
  -9   9  14      498.43      478.77     16.63 o
  -8   9  14     1020.60      970.32     20.29 o
  -7   9  14     1933.39     1909.96     51.62 o
  -6   9  14      568.81      621.12     36.80 o
  -5   9  14     1578.19     1415.26     49.20 o
  -4   9  14      874.58      886.52     19.80 o
  -3   9  14     2462.88     2542.03     52.36 o
  -2   9  14      210.68      230.33     17.12 o
  -1   9  14      252.48      287.22     22.80 o
   0   9  14       18.22       28.42     14.99 o
   1   9  14      772.94      685.91     40.57 o
 -14  10  14       20.77       31.83     13.08 o
 -13  10  14      209.89      176.69     16.59 o
 -12  10  14      268.08      261.44     18.42 o
 -11  10  14      553.58      516.76     24.32 o
 -10  10  14      668.85      753.55     26.34 o
  -9  10  14      426.50      511.79     19.93 o
  -8  10  14      188.56      132.83     11.04 o
  -7  10  14     1972.10     1793.89     52.15 o
  -6  10  14      910.39      915.51     42.97 o
  -5  10  14      196.25      215.18     25.75 o
  -4  10  14      493.35      481.48     25.13 o
  -3  10  14        2.72       -9.12      9.12 o
  -2  10  14      439.17      378.53     22.35 o
  -1  10  14      978.04     1121.45     37.30 o
   0  10  14      394.00      385.66     29.27 o
   1  10  14      129.20      101.75     21.19 o
 -13  11  14      118.68      125.60     16.55 o
 -12  11  14        0.53       -6.92     13.06 o
 -11  11  14      421.31      442.77     30.51 o
 -10  11  14       31.25       17.98      9.80 o
  -9  11  14     3506.93     3549.70     57.77 o
  -8  11  14     2959.16     2966.57     56.55 o
  -7  11  14      122.74       93.79     18.95 o
  -6  11  14        1.22      -11.37     15.26 o
  -5  11  14      136.25      120.08     21.09 o
  -4  11  14      411.38      416.86     32.00 o
  -3  11  14     4527.41     4560.48     95.65 o
  -2  11  14      904.18      901.31     31.84 o
  -1  11  14      546.05      509.54     26.95 o
   0  11  14       58.08       17.00     15.76 o
 -12  12  14     1117.20     1098.18     43.92 o
 -11  12  14      636.48      692.16     33.66 o
 -10  12  14      325.74      311.37     17.90 o
  -9  12  14      146.85      164.77     16.18 o
  -8  12  14      789.32      798.96     29.49 o
  -7  12  14       10.44        1.69      9.80 o
  -6  12  14     2586.32     2619.86     73.55 o
  -5  12  14      436.48      424.99     22.37 o
  -4  12  14      765.00      692.52     37.34 o
  -3  12  14      153.50      156.75     25.85 o
  -2  12  14      322.72      265.35     26.06 o
  -1  12  14      176.66      191.88     25.18 o
 -11  13  14      147.37      129.64     17.88 o
 -10  13  14      104.14       76.95     14.10 o
  -9  13  14       85.68       53.42     13.71 o
  -8  13  14       59.42       56.38     14.73 o
  -7  13  14      161.85      129.28     18.74 o
  -6  13  14      124.87       70.50     14.62 o
  -5  13  14      263.77      238.83     21.36 o
  -4  13  14       88.17        5.17     15.11 o
  -3  13  14       41.54       29.05     17.29 o
  -2  13  14       60.59       78.48     19.36 o
  -9  14  14       32.81       16.05     13.07 o
  -8  14  14      129.82      131.90     16.59 o
  -7  14  14      248.17      216.91     24.12 o
  -6  14  14     1733.94     1873.71     57.19 o
  -5  14  14      659.81      810.89     50.46 o
  -4  14  14       91.39       64.38     18.60 o
 -17   1  15        0.94      -13.38     13.38 o
 -16   1  15     1822.82     1836.47     51.76 o
 -15   1  15      185.55      183.79     20.44 o
 -14   1  15     4444.69     4534.59     74.85 o
 -13   1  15      515.27      486.25     22.45 o
 -12   1  15      161.94      215.39     12.96 o
 -11   1  15      160.98      113.73      8.11 o
 -10   1  15     2805.93     2695.53     34.55 o
  -9   1  15     3018.40     3375.14     37.96 o
  -8   1  15    12022.10    12153.73    118.18 o
  -7   1  15     1462.87     1379.14     18.81 o
  -6   1  15     1741.81     1872.67     29.73 o
  -5   1  15      991.65      816.29     15.84 o
  -4   1  15     1456.82     1397.91     24.08 o
  -3   1  15      232.79      307.95     12.42 o
  -2   1  15     4629.30     4989.98     78.17 o
  -1   1  15      415.38      413.45     25.23 o
   0   1  15      600.71      564.37     31.19 o
   1   1  15       24.57       16.40     15.49 o
   2   1  15        0.02        2.47     15.48 o
   3   1  15     1196.53     1189.29     62.02 o
 -17   2  15     2555.42     2587.22     65.15 o
 -16   2  15     1821.99     1731.28     49.99 o
 -15   2  15        0.73      -11.17     11.17 o
 -14   2  15     1274.39     1232.08     50.14 o
 -13   2  15     1371.95     1333.76     29.31 o
 -12   2  15       51.87       65.10     11.89 o
 -11   2  15    12741.01    12867.88    116.85 o
 -10   2  15     5549.65     5372.22     52.90 o
  -9   2  15      213.87      282.21      9.67 o
  -8   2  15      318.79      252.48     11.71 o
  -7   2  15     2566.98     2480.35     34.59 o
  -6   2  15    10154.06    10343.83     99.01 o
  -5   2  15    17483.69    17631.12    169.88 o
  -4   2  15      421.02      404.95     13.62 o
  -3   2  15     1321.30     1426.97     25.82 o
  -2   2  15        0.84       17.21     14.91 o
  -1   2  15      189.31      174.99     18.20 o
   0   2  15     5509.41     5577.69    100.29 o
   1   2  15     4509.73     4563.92     91.30 o
   2   2  15        0.36       -7.59     13.24 o
   3   2  15      404.72      400.86     36.77 o
 -17   3  15      288.56      321.04     27.62 o
 -16   3  15       22.11        6.60     14.37 o
 -15   3  15       28.22        9.30     11.12 o
 -14   3  15      986.78     1010.33     32.23 o
 -13   3  15     1269.60     1219.84     28.37 o
 -12   3  15      641.93      666.64     21.77 o
 -11   3  15       72.21       66.95      8.03 o
 -10   3  15       22.26        0.51      5.41 o
  -9   3  15      192.50      189.63      9.76 o
  -8   3  15      826.28      873.29     15.66 o
  -7   3  15     1149.85     1182.41     21.86 o
  -6   3  15     1649.87     1628.35     29.15 o
  -5   3  15      495.24      480.34     14.42 o
  -4   3  15      163.14      159.94     11.14 o
  -3   3  15      689.45      713.97     22.81 o
  -2   3  15      960.03      885.76     27.65 o
  -1   3  15     1039.84     1034.45     47.02 o
   0   3  15       48.38       22.42     14.27 o
   1   3  15       55.28       21.74     19.10 o
   2   3  15      234.68      191.64     22.72 o
   3   3  15       37.84       32.97     21.56 o
 -17   4  15      927.95      940.37     46.36 o
 -16   4  15      360.56      315.64     25.54 o
 -15   4  15      439.42      430.19     25.00 o
 -14   4  15       16.72       19.28     11.75 o
 -13   4  15      780.18      633.21     24.54 o
 -12   4  15      261.89      231.25     15.32 o
 -11   4  15     4700.87     4516.65     69.88 o
 -10   4  15       91.00       96.28     10.46 o
  -9   4  15     1316.80     1397.33     24.46 o
  -8   4  15      124.71      102.57      7.98 o
  -7   4  15     1780.03     1691.52     31.58 o
  -6   4  15     1149.30     1278.80     23.52 o
  -5   4  15    12148.97    12424.52    131.53 o
  -4   4  15      166.52      145.67     11.20 o
  -3   4  15      417.06      394.10     19.19 o
  -2   4  15      800.83      728.72     26.71 o
  -1   4  15      779.80      775.39     42.38 o
   0   4  15     2316.77     2442.40     59.89 o
   1   4  15     1266.64     1318.51     45.12 o
   2   4  15      151.45      112.21     19.68 o
   3   4  15      622.26      526.53     36.77 o
 -17   5  15      235.31      193.89     23.29 o
 -16   5  15     1258.60     1366.52     44.48 o
 -15   5  15        0.16       -8.65     11.24 o
 -14   5  15     3637.89     3660.87     68.06 o
 -13   5  15     1518.84     1650.91     38.01 o
 -12   5  15      165.41      144.49     13.72 o
 -11   5  15     1321.71     1244.14     35.78 o
 -10   5  15     1383.39     1360.43     25.97 o
  -9   5  15     1290.69     1369.15     26.53 o
  -8   5  15     7219.34     7413.64     79.50 o
  -7   5  15      529.69      478.52     13.46 o
  -6   5  15       40.59       45.45      6.60 o
  -5   5  15        7.18        6.93      5.86 o
  -4   5  15      110.23      127.04     12.97 o
  -3   5  15     4788.85     4876.00    121.48 o
  -2   5  15     5426.91     5569.47     85.50 o
  -1   5  15      211.45      228.94     20.33 o
   0   5  15      236.16      196.87     21.55 o
   1   5  15       22.40        8.14     14.63 o
   2   5  15        1.22        9.21     14.63 o
 -16   6  15      274.90      279.92     24.54 o
 -15   6  15     1294.60     1473.28     51.76 o
 -14   6  15      720.90      756.16     56.94 o
 -13   6  15      284.67      221.29     17.60 o
 -12   6  15     1550.90     1522.90     35.35 o
 -11   6  15      417.02      457.18     31.09 o
 -10   6  15     1828.21     1917.67     33.65 o
  -9   6  15     2952.52     3033.68     44.14 o
  -8   6  15     1138.31     1171.33     20.72 o
  -7   6  15      671.84      567.78     13.78 o
  -6   6  15     4664.41     4374.18     53.36 o
  -5   6  15      629.61      636.18     15.39 o
  -4   6  15     2894.29     2809.63     48.72 o
  -3   6  15      955.41      970.71     30.25 o
  -2   6  15        7.15       10.09      9.94 o
  -1   6  15     1358.15     1354.78     53.01 o
   0   6  15      902.97      894.36     37.91 o
   1   6  15      711.64      614.36     35.79 o
   2   6  15       82.37       66.33     18.46 o
 -16   7  15      727.89      691.54     45.72 o
 -15   7  15       26.50       31.26     14.52 o
 -14   7  15     1726.04     1725.61     48.62 o
 -13   7  15       31.11       39.85     12.07 o
 -12   7  15     3501.43     3666.53     60.97 o
 -11   7  15       40.13       41.41     11.38 o
 -10   7  15     2066.33     2140.04     36.51 o
  -9   7  15        6.60        8.85      5.74 o
  -8   7  15     1491.25     1521.78     27.58 o
  -7   7  15      327.64      332.16     30.18 o
  -6   7  15     3756.72     3925.28     67.69 o
  -5   7  15      342.00      294.71     13.19 o
  -4   7  15     1192.93     1221.00     25.92 o
  -3   7  15      216.24      209.61     16.24 o
  -2   7  15     1270.94     1386.96     35.91 o
  -1   7  15      306.82      265.91     22.40 o
   0   7  15      814.50      834.35     37.71 o
   1   7  15      172.14      140.10     21.21 o
   2   7  15     1515.05     1660.94     73.61 o
 -15   8  15       46.56       43.16     15.69 o
 -14   8  15       21.09       16.75     11.72 o
 -13   8  15      967.25      967.34     30.56 o
 -12   8  15      722.95      716.19     26.75 o
 -11   8  15     3872.65     3830.24     72.01 o
 -10   8  15      932.83     1016.27     28.26 o
  -9   8  15      310.90      289.82     13.83 o
  -8   8  15       24.98       26.39      5.05 o
  -7   8  15      222.95      258.30     22.22 o
  -6   8  15      759.31      696.22     37.82 o
  -5   8  15     5646.47     5836.22     83.63 o
  -4   8  15      385.61      363.36     14.96 o
  -3   8  15      813.09      746.44     29.42 o
  -2   8  15       22.22       12.92     10.40 o
  -1   8  15      137.91       93.06     16.24 o
   0   8  15      996.60      922.86     39.34 o
   1   8  15     1450.64     1407.03     53.88 o
 -15   9  15       58.43       22.87     13.73 o
 -14   9  15        3.52       -5.61     11.74 o
 -13   9  15      962.00      992.54     36.02 o
 -12   9  15     1330.77     1338.73     57.91 o
 -11   9  15      103.87      126.21     17.49 o
 -10   9  15      585.21      476.29     20.18 o
  -9   9  15      406.01      334.75     13.81 o
  -8   9  15     1399.52     1357.51     55.48 o
  -7   9  15     2825.00     2894.22     67.03 o
  -6   9  15     1630.68     1703.44     55.21 o
  -5   9  15       71.42       26.38      9.95 o
  -4   9  15      607.78      516.22     26.49 o
  -3   9  15      268.06      224.48     17.21 o
  -2   9  15      234.98      227.16     20.54 o
  -1   9  15      721.29      762.96     39.15 o
   0   9  15      357.76      328.91     41.97 o
   1   9  15       86.30       49.15     20.19 o
 -14  10  15      513.96      564.89     28.66 o
 -13  10  15      814.99      726.46     31.99 o
 -12  10  15       99.90       95.04     15.53 o
 -11  10  15      343.55      295.23     19.75 o
 -10  10  15      373.66      397.14     19.35 o
  -9  10  15     3720.67     3920.71     59.96 o
  -8  10  15        0.42       -1.67      9.74 o
  -7  10  15     3111.90     3088.37     71.90 o
  -6  10  15       54.03       14.78     16.91 o
  -5  10  15     1122.84     1003.11     60.14 o
  -4  10  15      765.17      764.34     34.03 o
  -3  10  15     2887.67     2928.33     65.25 o
  -2  10  15       75.97       59.47     15.71 o
  -1  10  15      985.86      915.24     40.25 o
   0  10  15        2.55       -6.89     15.09 o
 -13  11  15        9.22       -9.22     11.40 o
 -12  11  15      619.43      632.48     26.10 o
 -11  11  15        4.92        1.90      8.14 o
 -10  11  15      375.34      433.96     19.46 o
  -9  11  15       34.82       27.85     11.54 o
  -8  11  15      828.73      638.74     40.88 o
  -7  11  15       29.26       13.52     16.93 o
  -6  11  15      437.04      384.86     41.25 o
  -5  11  15       77.05       34.52     18.54 o
  -4  11  15      657.55      682.66     33.97 o
  -3  11  15      120.57       77.56     18.25 o
  -2  11  15      483.16      471.04     33.09 o
  -1  11  15       83.85       86.46     19.66 o
 -12  12  15       79.14       42.08     12.86 o
 -11  12  15      174.25      121.71     14.91 o
 -10  12  15      558.56      584.56     26.29 o
  -9  12  15     1360.23     1456.29     59.70 o
  -8  12  15        2.34       -1.15      8.91 o
  -7  12  15     1251.80     1055.67     50.75 o
  -6  12  15      294.16      189.63     46.36 o
  -5  12  15      247.77      222.43     33.22 o
  -4  12  15      610.42      581.68     31.88 o
  -3  12  15      369.95      449.81     31.18 o
  -2  12  15       79.78       23.51     21.55 o
 -11  13  15       66.83       86.36     14.03 o
 -10  13  15      474.90      436.71     23.33 o
  -9  13  15       55.40       38.35     14.45 o
  -8  13  15        8.94       -9.80      9.97 o
  -7  13  15     1664.02     1806.95     70.17 o
  -6  13  15     1668.39     1767.83     74.24 o
  -5  13  15       28.88        5.69     12.43 o
  -4  13  15     1492.94     1418.07     48.25 o
  -3  13  15      104.78      104.05     20.31 o
  -8  14  15       27.85       21.05     16.99 o
  -7  14  15       54.32       74.77     13.45 o
  -6  14  15       10.62       13.33     20.67 o
 -17   0  16      199.84      161.93     34.72 o
 -16   0  16      482.90      457.96     60.88 o
 -15   0  16     2958.14     3065.84    142.35 o
 -14   0  16     7031.24     6948.83    179.00 o
 -13   0  16      120.33      141.89     18.17 o
 -12   0  16     4088.17     4027.81     78.48 o
 -11   0  16      250.19      267.87     15.24 o
 -10   0  16      195.36      208.37     13.08 o
  -9   0  16    19644.59    20100.29    232.40 o
  -8   0  16    15665.49    15635.97    183.59 o
  -7   0  16     3744.02     4033.21     64.23 o
  -6   0  16     6458.73     6690.77    128.70 o
  -5   0  16       66.73       29.62      8.78 o
  -4   0  16      801.52      738.13     22.75 o
  -3   0  16     3082.02     3121.68     79.80 o
  -2   0  16     2509.52     2644.31     74.90 o
  -1   0  16     2160.65     2396.22     86.01 o
   0   0  16     2139.40     2216.63    121.53 o
   1   0  16        3.91      -19.25     19.25 o
   2   0  16      245.84      193.23     39.11 o
 -17   1  16     1655.38     1722.24     58.68 o
 -16   1  16       38.50       43.66     14.65 o
 -15   1  16      193.02      210.35     18.19 o
 -14   1  16      132.42      105.65     14.21 o
 -13   1  16        3.87       -0.05      8.30 o
 -12   1  16     1269.81     1332.59     25.87 o
 -11   1  16     3887.76     3923.43     44.88 o
 -10   1  16      115.04      126.32      8.08 o
  -9   1  16     1655.13     1735.10     24.67 o
  -8   1  16        0.01       -4.28      4.28 o
  -7   1  16      188.24      142.79      6.94 o
  -6   1  16     6863.19     6977.20     74.59 o
  -5   1  16     2449.44     2453.55     32.20 o
  -4   1  16       19.93       19.09      5.31 o
  -3   1  16     2056.55     1993.62     59.98 o
  -2   1  16       35.00       20.67     10.74 o
  -1   1  16      319.80      274.67     23.04 o
   0   1  16     2303.28     2253.60     61.94 o
   1   1  16      149.65      141.33     23.23 o
   2   1  16      400.04      413.75     35.73 o
 -17   2  16       11.19      -12.32     14.42 o
 -16   2  16      361.88      300.73     24.62 o
 -15   2  16       14.59        5.18     12.46 o
 -14   2  16       12.03       17.58     10.69 o
 -13   2  16      277.12      256.04     15.86 o
 -12   2  16      775.97      813.16     20.33 o
 -11   2  16     1053.95      993.72     18.91 o
 -10   2  16      224.26      242.68     10.24 o
  -9   2  16     1304.60     1298.74     21.07 o
  -8   2  16      629.34      579.11     15.48 o
  -7   2  16      573.05      608.10     18.19 o
  -6   2  16      140.33      184.98      9.84 o
  -5   2  16       62.73       50.62      7.68 o
  -4   2  16        0.53       -5.29      5.29 o
  -3   2  16      556.05      537.24     27.76 o
  -2   2  16      120.19       82.74     16.52 o
  -1   2  16     1122.95     1111.86     38.49 o
   0   2  16       81.07       92.30     21.05 o
   1   2  16       24.75       27.71     17.56 o
   2   2  16       46.04       43.30     19.07 o
 -17   3  16     2776.21     2702.97     67.06 o
 -16   3  16       58.54       39.29     13.49 o
 -15   3  16      139.45      135.24     16.57 o
 -14   3  16      174.73      155.03     15.54 o
 -13   3  16        9.91       -8.37      8.37 o
 -12   3  16     5108.79     5001.75     66.36 o
 -11   3  16     9611.04     9587.32     95.81 o
 -10   3  16       48.35       11.92      5.84 o
  -9   3  16     1296.67     1462.23     22.38 o
  -8   3  16      270.65      264.71     11.48 o
  -7   3  16      507.96      546.61     15.84 o
  -6   3  16    13285.63    13429.61    126.14 o
  -5   3  16     3429.93     3454.24     48.74 o
  -4   3  16     1266.21     1303.57     28.78 o
  -3   3  16     1416.56     1485.28     41.60 o
  -2   3  16       32.62       15.35     12.04 o
  -1   3  16     1175.53     1193.01     40.11 o
   0   3  16     5142.56     5052.92     97.11 o
   1   3  16       66.93       52.18     17.31 o
   2   3  16     1794.57     1830.52     65.56 o
 -17   4  16       86.03       48.54     25.60 o
 -16   4  16        5.22      -11.28     11.28 o
 -15   4  16      986.97     1064.71     35.35 o
 -14   4  16     3074.19     3161.37     70.61 o
 -13   4  16      131.88      116.22     12.65 o
 -12   4  16      138.71      125.38     12.73 o
 -11   4  16       25.17       31.43      7.08 o
 -10   4  16        3.93       -5.82      5.87 o
  -9   4  16     4038.58     4031.28     54.16 o
  -8   4  16     3064.52     2954.96     39.75 o
  -7   4  16       84.26       85.86      8.41 o
  -6   4  16      752.68      798.07     21.15 o
  -5   4  16     1578.40     1555.78     30.89 o
  -4   4  16     1860.38     1848.54     35.18 o
  -3   4  16     5432.88     5480.23     83.70 o
  -2   4  16      998.71      970.95     36.01 o
  -1   4  16      290.11      353.18     27.94 o
   0   4  16      885.87      809.37     38.53 o
   1   4  16      145.72      135.89     20.83 o
   2   4  16      514.20      520.73     51.64 o
 -17   5  16       78.39       63.97     17.81 o
 -16   5  16      224.01      197.13     19.83 o
 -15   5  16      562.68      601.16     28.40 o
 -14   5  16       14.91       16.97     11.80 o
 -13   5  16     2137.58     2214.30     44.77 o
 -12   5  16      411.46      342.52     18.65 o
 -11   5  16      155.01      189.31     13.58 o
 -10   5  16     1678.99     1773.18     32.81 o
  -9   5  16     1673.17     1825.19     33.32 o
  -8   5  16      448.24      443.65     15.56 o
  -7   5  16     3213.75     3140.08     46.76 o
  -6   5  16      392.89      410.47     15.63 o
  -5   5  16      394.25      391.38     20.04 o
  -4   5  16     2467.12     2597.02     81.04 o
  -3   5  16      134.06      198.03     17.19 o
  -2   5  16     2345.11     2322.80     79.79 o
  -1   5  16      747.08      619.51     43.30 o
   0   5  16      192.20      203.62     22.83 o
   1   5  16        0.97      -13.55     13.55 o
   2   5  16      106.98       86.37     21.33 o
 -16   6  16      202.05      222.21     27.43 o
 -15   6  16     1355.65     1286.55     46.85 o
 -14   6  16     2286.15     2342.82     53.72 o
 -13   6  16      292.60      294.70     18.51 o
 -12   6  16     1892.54     1895.08     39.82 o
 -11   6  16      890.19      929.65     26.05 o
 -10   6  16      927.00      929.02     22.79 o
  -9   6  16     1795.14     1839.75     31.65 o
  -8   6  16     1827.88     1839.06     30.94 o
  -7   6  16     1418.93     1389.95     28.67 o
  -6   6  16     1122.91     1206.60     34.05 o
  -5   6  16      108.03      122.94     10.33 o
  -4   6  16       29.21       39.52      9.66 o
  -3   6  16     2622.62     2552.73     50.35 o
  -2   6  16      329.94      334.94     23.79 o
  -1   6  16     1378.59     1443.00     53.80 o
   0   6  16      464.41      485.53     31.48 o
   1   6  16      295.61      273.98     26.83 o
 -16   7  16      883.08     1053.12     42.01 o
 -15   7  16       16.59       10.39     13.07 o
 -14   7  16        4.93        7.24     11.20 o
 -13   7  16      567.92      512.99     23.33 o
 -12   7  16     2588.37     2653.28     49.54 o
 -11   7  16     2208.58     2299.33     40.73 o
 -10   7  16      530.13      638.14     19.24 o
  -9   7  16        8.15        1.06      5.95 o
  -8   7  16      399.91      354.87     12.69 o
  -7   7  16     2147.80     2104.99     33.68 o
  -6   7  16     2025.76     2051.45     34.45 o
  -5   7  16     1264.04     1377.44     27.61 o
  -4   7  16       43.22       36.51      9.92 o
  -3   7  16      256.88      244.86     20.16 o
  -2   7  16      599.23      626.55     30.52 o
  -1   7  16     1187.48     1229.58     43.52 o
   0   7  16      906.94      893.90     41.39 o
   1   7  16       89.78       70.65     26.66 o
 -16   8  16      850.41      838.39     36.38 o
 -15   8  16        2.13        5.57     15.31 o
 -14   8  16       62.16       11.05     14.30 o
 -13   8  16      973.52     1038.64     31.48 o
 -12   8  16      936.85      893.02     36.77 o
 -11   8  16     2639.13     2481.02     43.47 o
 -10   8  16     2276.55     2164.85     40.43 o
  -9   8  16      104.03      106.01     10.22 o
  -8   8  16       89.26       93.91     11.33 o
  -7   8  16     1555.15     1525.41     51.47 o
  -6   8  16       24.44       15.80      8.64 o
  -5   8  16     2008.36     2076.08     35.81 o
  -4   8  16     2418.44     2351.69     57.91 o
  -3   8  16        1.08       -9.07      9.07 o
  -2   8  16        3.62      -11.01     11.01 o
  -1   8  16      394.87      406.78     27.36 o
   0   8  16       62.16       51.66     19.51 o
 -15   9  16      756.69      667.34     34.29 o
 -14   9  16      131.72      127.27     19.89 o
 -13   9  16     1208.99     1258.61     36.94 o
 -12   9  16      657.70      574.00     24.79 o
 -11   9  16      796.41      798.18     25.94 o
 -10   9  16     1027.91     1074.09     27.52 o
  -9   9  16     1474.24     1400.54     31.31 o
  -8   9  16     1578.77     1598.23     49.24 o
  -7   9  16      826.81      896.88     44.17 o
  -6   9  16     1522.77     1436.70     52.01 o
  -5   9  16     3056.96     3029.30     63.03 o
  -4   9  16     1779.18     1656.04     38.62 o
  -3   9  16      429.25      425.24     22.61 o
  -2   9  16      462.81      486.20     30.52 o
  -1   9  16       81.07       42.48     21.30 o
   0   9  16      599.27      558.09     37.49 o
 -14  10  16      406.32      422.34     35.55 o
 -13  10  16       34.08       52.07     12.79 o
 -12  10  16       46.71       10.77     10.33 o
 -11  10  16       91.45       52.01     11.07 o
 -10  10  16      403.02      360.12     17.45 o
  -9  10  16     1364.53     1417.22     34.60 o
  -8  10  16      787.57      811.21     40.42 o
  -7  10  16       11.92       33.07     25.69 o
  -6  10  16      331.68      257.81     28.06 o
  -5  10  16       32.93       -7.03     11.82 o
  -4  10  16      126.53      114.00     18.54 o
  -3  10  16      376.25      411.06     30.28 o
  -2  10  16       93.29      116.59     19.63 o
  -1  10  16      219.92      182.71     24.54 o
 -13  11  16      746.43      703.18     28.98 o
 -12  11  16      201.31      187.02     18.37 o
 -11  11  16       58.09       47.08     11.38 o
 -10  11  16     1245.79     1348.67     48.69 o
  -9  11  16      529.09      617.27     42.85 o
  -8  11  16     2417.50     2289.15     69.92 o
  -7  11  16     2901.47     2926.15     92.40 o
  -6  11  16      176.35      188.76     30.96 o
  -5  11  16        0.67      -11.63     11.65 o
  -4  11  16      529.49      557.90     42.91 o
  -3  11  16        0.00       38.55     19.39 o
  -2  11  16     2345.96     2390.21     81.57 o
 -12  12  16      753.21      766.79     32.44 o
 -11  12  16       98.71       84.63     23.13 o
 -10  12  16      675.24      652.80     26.72 o
  -9  12  16       36.21       23.39     10.28 o
  -8  12  16        7.18        1.35     15.41 o
  -7  12  16     1218.11     1226.60     53.12 o
  -6  12  16      286.08      266.44     34.60 o
  -5  12  16      972.17      988.78     47.30 o
  -4  12  16      796.13      830.37     38.58 o
  -3  12  16       22.64       -7.23     18.65 o
 -11  13  16      111.64      133.33     16.63 o
 -10  13  16        1.21        4.78     10.43 o
  -9  13  16        1.40       -8.86      8.86 o
  -8  13  16      192.02      133.26     25.35 o
  -7  13  16       80.97       41.51     20.80 o
  -6  13  16       37.25       19.22     33.69 o
  -5  13  16       14.99       23.46     13.97 o
 -18   1  17      766.36      718.03     45.01 o
 -17   1  17      161.75      195.26     26.32 o
 -16   1  17       30.94       25.04     13.57 o
 -15   1  17     3957.99     3847.07     77.16 o
 -14   1  17      234.28      190.56     15.55 o
 -13   1  17     3321.90     3416.18     50.97 o
 -12   1  17     1686.08     1694.57     31.51 o
 -11   1  17      473.75      437.79     14.45 o
 -10   1  17     2580.01     2541.49     30.31 o
  -9   1  17     7113.56     6905.67     64.38 o
  -8   1  17        0.80       -5.30      5.30 o
  -7   1  17    12516.16    12886.88    128.54 o
  -6   1  17     1225.88     1329.36     32.68 o
  -5   1  17       64.08       39.15      7.80 o
  -4   1  17     1107.59     1078.93     30.12 o
  -3   1  17     2219.43     2180.80     52.43 o
  -2   1  17      733.18      768.54     34.55 o
  -1   1  17     4412.04     4640.74    103.02 o
   0   1  17      541.95      561.64     38.74 o
   1   1  17       38.02       39.23     18.50 o
 -17   2  17      895.74      971.03     41.05 o
 -16   2  17      893.36      802.91     34.12 o
 -15   2  17      868.73      927.94     42.06 o
 -14   2  17        0.04       -6.88      9.10 o
 -13   2  17     1383.88     1321.85     31.35 o
 -12   2  17     5116.10     4960.13     75.27 o
 -11   2  17     1576.07     1483.53     35.26 o
 -10   2  17     4353.96     4673.75     53.68 o
  -9   2  17     5535.89     5701.54     70.92 o
  -8   2  17       36.22        6.44      4.43 o
  -7   2  17     2160.66     2163.58     38.88 o
  -6   2  17     5231.24     5023.46     69.98 o
  -5   2  17       61.41       78.06     13.65 o
  -4   2  17     3269.68     3549.52     68.97 o
  -3   2  17     2484.39     2515.47     57.42 o
  -2   2  17        4.88      -11.51     11.51 o
  -1   2  17     1624.78     1565.46     56.78 o
   0   2  17     1250.58     1275.95     77.37 o
   1   2  17      706.68      713.78     45.38 o
 -17   3  17      217.60      201.30     29.76 o
 -16   3  17      380.96      340.87     24.12 o
 -15   3  17      424.34      454.97     28.26 o
 -14   3  17        5.73       -1.81      9.94 o
 -13   3  17        1.63        2.49      8.37 o
 -12   3  17        7.75        9.21      7.70 o
 -11   3  17       58.53       44.54      7.82 o
 -10   3  17       10.18       17.54      6.97 o
  -9   3  17      480.46      456.08     16.45 o
  -8   3  17        5.22       -5.15      6.09 o
  -7   3  17      144.81      145.17     10.72 o
  -6   3  17      783.05      850.22     21.68 o
  -5   3  17      236.57      215.98     15.13 o
  -4   3  17      287.57      310.79     21.67 o
  -3   3  17        0.51       -5.94     13.61 o
  -2   3  17      192.92      232.94     21.57 o
  -1   3  17      752.03      750.25     37.53 o
   0   3  17      283.88      259.42     24.96 o
   1   3  17       44.16       49.58     19.52 o
 -17   4  17      243.10      199.11     20.83 o
 -16   4  17      406.97      422.04     25.96 o
 -15   4  17      407.04      401.37     24.24 o
 -14   4  17      728.56      764.62     29.65 o
 -13   4  17       19.05       26.52     11.78 o
 -12   4  17     3301.68     3211.66     60.49 o
 -11   4  17      818.09      784.69     23.94 o
 -10   4  17     1050.59     1203.53     34.55 o
  -9   4  17     1059.54     1026.43     23.52 o
  -8   4  17      250.45      234.51     13.49 o
  -7   4  17        2.13        0.77      6.82 o
  -6   4  17     2909.55     2905.23     48.31 o
  -5   4  17      260.90      306.50     17.93 o
  -4   4  17     2805.57     2915.76     70.13 o
  -3   4  17      137.53      129.87     18.76 o
  -2   4  17      476.94      453.29     28.22 o
  -1   4  17      705.56      695.79     36.50 o
   0   4  17      536.61      482.74     33.20 o
   1   4  17      150.40       94.93     22.81 o
 -17   5  17       14.11       -4.98     12.80 o
 -16   5  17      271.67      287.01     22.62 o
 -15   5  17     2401.76     2513.77     72.36 o
 -14   5  17      165.53      155.24     17.15 o
 -13   5  17     2893.89     2972.58     57.56 o
 -12   5  17     2375.55     2332.76     44.61 o
 -11   5  17       19.92        6.57     10.84 o
 -10   5  17      525.76      537.30     19.41 o
  -9   5  17     2668.70     2695.51     41.30 o
  -8   5  17       25.88       19.23      7.74 o
  -7   5  17     3319.88     3482.40     51.66 o
  -6   5  17     1570.90     1606.09     34.94 o
  -5   5  17      180.18      148.70     13.86 o
  -4   5  17     1905.45     1926.71     47.60 o
  -3   5  17      940.65      943.22     43.76 o
  -2   5  17      668.13      690.43     34.04 o
  -1   5  17     2751.27     2633.07     64.97 o
   0   5  17      413.79      330.22     28.40 o
   1   5  17       11.37        5.31     16.59 o
 -17   6  17      373.19      384.39     28.60 o
 -16   6  17      104.32      104.82     17.47 o
 -15   6  17       89.11       81.33     15.32 o
 -14   6  17     1193.27     1229.00     39.15 o
 -13   6  17     1007.64     1056.63     33.48 o
 -12   6  17        8.71       -9.22      9.22 o
 -11   6  17      350.61      372.78     17.12 o
 -10   6  17      232.00      251.30     13.25 o
  -9   6  17      414.98      419.59     15.43 o
  -8   6  17     2854.95     2869.66     42.44 o
  -7   6  17     2058.56     2118.54     36.49 o
  -6   6  17       46.33       38.29     10.32 o
  -5   6  17        5.24       16.43      9.25 o
  -4   6  17       35.64       42.20     12.56 o
  -3   6  17     1480.47     1487.76     55.24 o
  -2   6  17     2714.03     2859.30     65.87 o
  -1   6  17       47.85       53.17     18.12 o
   0   6  17       69.56       51.48     18.02 o
 -16   7  17      145.22      129.46     19.66 o
 -15   7  17     1261.29     1147.16     41.44 o
 -14   7  17       28.00       22.61     12.00 o
 -13   7  17     2257.00     2246.58     49.49 o
 -12   7  17       62.09       51.86     11.75 o
 -11   7  17     4493.55     4515.29     68.48 o
 -10   7  17      426.39      464.31     21.14 o
  -9   7  17      822.51      819.29     20.13 o
  -8   7  17       11.64        0.97      5.91 o
  -7   7  17     2329.27     2331.18     40.78 o
  -6   7  17       74.41       47.60      8.59 o
  -5   7  17     2611.07     2581.07     62.65 o
  -4   7  17       25.53       24.08     17.56 o
  -3   7  17      535.12      505.78     34.28 o
  -2   7  17      249.29      226.15     21.98 o
  -1   7  17      608.11      655.43     36.01 o
   0   7  17      100.13       48.73     18.18 o
 -16   8  17      186.35      151.41     20.48 o
 -15   8  17      578.30      561.60     30.11 o
 -14   8  17       60.34       44.62     13.60 o
 -13   8  17      124.44      112.45     14.81 o
 -12   8  17     1613.60     1765.89     41.73 o
 -11   8  17        1.84        3.53     15.87 o
 -10   8  17     2647.76     2680.65     46.76 o
  -9   8  17      515.08      491.67     27.40 o
  -8   8  17        1.63       -7.70      7.70 o
  -7   8  17      412.20      404.43     30.74 o
  -6   8  17     2397.43     2428.11     44.85 o
  -5   8  17       13.20        8.17     10.35 o
  -4   8  17     2844.55     2817.93     83.44 o
  -3   8  17       89.85       87.56     15.41 o
  -2   8  17       18.96       20.10     14.13 o
  -1   8  17       83.01       46.91     17.74 o
 -15   9  17       33.16       56.63     17.12 o
 -14   9  17       29.95       46.84     14.44 o
 -13   9  17        4.60       -9.96     10.73 o
 -12   9  17      316.01      260.68     17.38 o
 -11   9  17     2984.65     3059.46     52.84 o
 -10   9  17     1373.68     1497.00     32.31 o
  -9   9  17      105.17      137.06     10.65 o
  -8   9  17       99.66       25.74     17.54 o
  -7   9  17      176.13      151.94     23.14 o
  -6   9  17     1145.38     1092.94     62.65 o
  -5   9  17     1340.34     1335.16     40.68 o
  -4   9  17      392.51      454.85     25.24 o
  -3   9  17        3.72       24.73     13.45 o
  -2   9  17       43.03       16.26     15.53 o
  -1   9  17      334.86      332.05     34.15 o
 -14  10  17     1826.66     1939.97     51.48 o
 -13  10  17      767.63      814.07     39.52 o
 -12  10  17      186.30      143.32     15.70 o
 -11  10  17       20.74        3.88      8.75 o
 -10  10  17     1070.92     1099.72     33.02 o
  -9  10  17      168.50      145.89     21.76 o
  -8  10  17     4082.58     4236.61     99.73 o
  -7  10  17      783.65      746.67     44.64 o
  -6  10  17     1026.73      913.87     53.64 o
  -5  10  17       11.69      -12.43     12.43 o
  -4  10  17      577.93      597.09     78.33 o
  -3  10  17      688.07      572.56     42.13 o
  -2  10  17     2070.22     2267.48     82.38 o
 -13  11  17      550.73      495.23     26.06 o
 -12  11  17      214.96      160.87     18.30 o
 -11  11  17      163.87      158.87     16.49 o
 -10  11  17        0.96       -7.06     10.04 o
  -9  11  17      386.99      409.25     38.17 o
  -8  11  17       45.48       39.17     23.12 o
  -7  11  17      945.76      851.99     55.69 o
  -6  11  17      248.50      176.12     31.28 o
  -5  11  17      144.95      145.46     28.15 o
  -4  11  17        1.23       13.26     18.60 o
  -3  11  17      120.65       68.89     24.28 o
 -12  12  17      250.54      308.15     24.52 o
 -11  12  17        0.35       -9.32     10.19 o
 -10  12  17       18.57       26.60     10.51 o
  -9  12  17      275.61      213.69     27.01 o
  -8  12  17     1527.43     1447.11     58.89 o
  -7  12  17      297.74      308.59     31.65 o
  -6  12  17       16.44       15.58     22.60 o
  -5  12  17        1.40      -14.31     14.31 o
  -4  12  17       50.64       27.88     25.50 o
 -10  13  17      518.05      585.43     32.03 o
  -9  13  17      162.85       74.86     21.36 o
  -8  13  17        5.73        6.63     19.72 o
  -7  13  17      130.14      162.29     30.75 o
  -6  13  17      392.99      403.42     55.62 o
 -18   0  18      468.14      516.76     56.31 o
 -17   0  18       61.24       55.97     28.08 o
 -16   0  18      810.21      786.21     45.95 o
 -15   0  18     2616.17     2590.03     64.61 o
 -14   0  18     2334.88     2457.41     59.91 o
 -13   0  18     7272.29     7216.58    124.78 o
 -12   0  18      331.26      296.98     21.05 o
 -11   0  18      105.10      125.97     15.35 o
 -10   0  18     1412.25     1255.31     42.31 o
  -9   0  18       28.69       20.56     16.16 o
  -8   0  18    16009.93    16246.25    238.96 o
  -7   0  18     9113.93     9056.24    169.17 o
  -6   0  18       62.46       29.20     14.69 o
  -5   0  18       11.61       13.90     13.07 o
  -4   0  18     2092.88     2052.86     63.57 o
  -3   0  18       16.66       21.70     21.48 o
  -2   0  18     5305.98     5381.76    160.36 o
  -1   0  18     3244.14     2989.87    114.32 o
   0   0  18      167.50      222.49     39.11 o
   1   0  18      211.53      227.39     44.50 o
 -18   1  18      614.25      672.39     43.99 o
 -17   1  18      201.61      153.63     30.12 o
 -16   1  18     1286.43     1311.06     40.28 o
 -15   1  18      345.24      318.64     19.71 o
 -14   1  18       83.24       52.08     14.56 o
 -13   1  18      745.32      814.47     22.75 o
 -12   1  18      511.31      543.92     18.29 o
 -11   1  18      930.05      943.95     21.81 o
 -10   1  18     4087.38     4037.72     53.55 o
  -9   1  18      481.68      439.28     15.23 o
  -8   1  18      163.25      208.06     11.44 o
  -7   1  18      788.89      746.78     22.84 o
  -6   1  18        0.29       -7.50      7.50 o
  -5   1  18      738.96      729.86     30.32 o
  -4   1  18     1821.75     1865.19     48.56 o
  -3   1  18       51.07       62.78     14.72 o
  -2   1  18      309.81      303.33     41.66 o
  -1   1  18      178.81      122.58     23.44 o
   0   1  18        3.80       18.15     16.91 o
   1   1  18      929.15      977.04     55.06 o
 -18   2  18       11.57       32.51     18.10 o
 -17   2  18      483.00      440.58     27.58 o
 -16   2  18       19.79       30.94     13.04 o
 -15   2  18      875.35      904.19     29.43 o
 -14   2  18       78.56       63.12     11.51 o
 -13   2  18     1383.01     1375.85     31.96 o
 -12   2  18       47.46       48.24      9.40 o
 -11   2  18       50.25       65.47      9.19 o
 -10   2  18      382.90      346.06     17.18 o
  -9   2  18      775.14      736.08     24.76 o
  -8   2  18     1105.16     1178.82     31.16 o
  -7   2  18      545.46      597.69     23.64 o
  -6   2  18        0.91       -9.34      9.34 o
  -5   2  18      130.74      162.22     17.30 o
  -4   2  18      299.24      297.11     23.24 o
  -3   2  18      369.93      313.35     24.15 o
  -2   2  18      329.92      412.55     28.54 o
  -1   2  18      209.51      218.10     27.52 o
   0   2  18       45.72       21.72     17.58 o
 -17   3  18      241.93      244.29     22.19 o
 -16   3  18     2368.09     2402.43     60.98 o
 -15   3  18      323.34      261.39     20.16 o
 -14   3  18      507.37      552.07     26.42 o
 -13   3  18      528.50      550.62     24.85 o
 -12   3  18     2473.88     2570.72     77.68 o
 -11   3  18      538.34      589.50     29.79 o
 -10   3  18     8521.01     8405.74     97.82 o
  -9   3  18     1000.31      881.99     24.11 o
  -8   3  18     1190.41     1291.55     28.79 o
  -7   3  18      799.17      723.73     21.69 o
  -6   3  18      366.88      348.10     22.48 o
  -5   3  18     3056.19     3234.91     65.56 o
  -4   3  18     6343.91     6395.96    129.30 o
  -3   3  18        2.15       -8.55     12.04 o
  -2   3  18      319.33      378.98     27.66 o
  -1   3  18      501.29      427.29     30.65 o
   0   3  18        2.49       24.74     17.80 o
 -17   4  18      251.62      253.37     25.07 o
 -16   4  18      336.40      344.11     35.26 o
 -15   4  18      442.52      411.61     24.62 o
 -14   4  18     1780.30     1873.78     44.78 o
 -13   4  18     3193.25     3243.91     83.39 o
 -12   4  18     2245.72     2343.66     55.95 o
 -11   4  18      157.26      161.69     13.46 o
 -10   4  18     1042.14     1004.17     24.43 o
  -9   4  18        3.57       -6.76      6.76 o
  -8   4  18     1827.72     1803.85     34.43 o
  -7   4  18     3316.75     3358.69     52.04 o
  -6   4  18      722.84      694.33     28.83 o
  -5   4  18      134.27      142.14     16.67 o
  -4   4  18        4.48        9.60     12.06 o
  -3   4  18      854.48      847.86     35.92 o
  -2   4  18     2956.78     2866.33     67.71 o
  -1   4  18     2033.66     2086.71     59.13 o
   0   4  18        0.88      -16.13     16.13 o
 -17   5  18       83.60       26.80     15.21 o
 -16   5  18       27.34       29.67     13.15 o
 -15   5  18       76.62       97.24     15.25 o
 -14   5  18     1870.04     1889.18     45.55 o
 -13   5  18       13.01       -0.70     11.13 o
 -12   5  18      953.25      875.01     29.18 o
 -11   5  18       43.88       41.45     10.36 o
 -10   5  18        1.48       11.82      7.72 o
  -9   5  18     1109.61     1145.94     24.96 o
  -8   5  18      760.38      794.50     22.29 o
  -7   5  18        1.85        2.81      7.85 o
  -6   5  18     1101.53     1009.08     40.80 o
  -5   5  18       27.35       33.58     12.40 o
  -4   5  18       41.63       37.96     13.21 o
  -3   5  18     1605.96     1523.41     45.76 o
  -2   5  18      425.71      501.35     32.34 o
  -1   5  18      915.50      884.77     41.51 o
   0   5  18      213.73      183.17     23.92 o
 -17   6  18      228.26      226.12     26.73 o
 -16   6  18      407.36      394.16     25.65 o
 -15   6  18      792.59      840.52     32.72 o
 -14   6  18      811.67      709.95     38.50 o
 -13   6  18     5236.48     5233.10     85.56 o
 -12   6  18      122.39      104.79     16.11 o
 -11   6  18      588.29      573.36     24.43 o
 -10   6  18      249.95      249.75     15.48 o
  -9   6  18      374.22      395.81     16.91 o
  -8   6  18     2888.15     3042.54     47.96 o
  -7   6  18     2022.90     2084.98     37.56 o
  -6   6  18      246.82      249.57     36.02 o
  -5   6  18      888.93      913.57     41.01 o
  -4   6  18      119.69       87.41     15.73 o
  -3   6  18      101.89      131.56     17.97 o
  -2   6  18     2048.08     2263.00     59.47 o
  -1   6  18      853.41      877.55     42.99 o
 -16   7  18      933.16      918.68     38.59 o
 -15   7  18      784.35      809.74     33.12 o
 -14   7  18      269.33      292.47     21.23 o
 -13   7  18       83.85       65.10     13.70 o
 -12   7  18       21.11        7.94     10.94 o
 -11   7  18     1035.20     1078.74     29.06 o
 -10   7  18     2109.28     2175.73     41.35 o
  -9   7  18      711.33      743.62     28.64 o
  -8   7  18      283.35      293.42     14.89 o
  -7   7  18       16.99        0.82      7.20 o
  -6   7  18       35.76       19.01     14.10 o
  -5   7  18     1449.99     1514.65     41.74 o
  -4   7  18     1481.37     1640.81     45.54 o
  -3   7  18      454.73      455.12     36.83 o
  -2   7  18        0.87      -13.04     13.04 o
  -1   7  18       78.82       64.70     18.73 o
 -16   8  18       74.14       89.89     19.22 o
 -15   8  18      540.79      488.25     28.99 o
 -14   8  18        0.59        0.21     10.56 o
 -13   8  18      309.14      258.71     19.10 o
 -12   8  18     2047.05     2015.61     44.97 o
 -11   8  18     3158.39     3313.67     56.05 o
 -10   8  18      114.57       96.27     18.31 o
  -9   8  18     1871.73     1843.13     36.24 o
  -8   8  18       13.83        7.98      7.31 o
  -7   8  18      124.88      134.20     21.30 o
  -6   8  18     1267.07     1280.72     44.48 o
  -5   8  18     1185.54     1239.25     69.45 o
  -4   8  18      531.83      470.57     27.38 o
  -3   8  18      721.94      733.77     33.45 o
  -2   8  18        3.14      -14.02     14.02 o
 -15   9  18       25.53       41.35     15.62 o
 -14   9  18     1108.59     1174.59     39.29 o
 -13   9  18       50.95       41.41     12.45 o
 -12   9  18     1056.43     1042.89     30.05 o
 -11   9  18      247.34      218.46     15.25 o
 -10   9  18      943.37      865.88     28.61 o
  -9   9  18      688.55      698.71     24.70 o
  -8   9  18      623.20      576.89     38.91 o
  -7   9  18      352.51      370.66     31.84 o
  -6   9  18     1913.62     1902.32     55.07 o
  -5   9  18     1147.06     1030.99     43.81 o
  -4   9  18      497.65      480.85     52.94 o
  -3   9  18     1054.87     1156.15     52.00 o
  -2   9  18      763.52      816.22    133.05 o
 -14  10  18       67.61       22.92     14.31 o
 -13  10  18      553.52      502.63     46.40 o
 -12  10  18      279.58      271.38     17.97 o
 -11  10  18       74.09      116.81     14.21 o
 -10  10  18       47.86       74.56     10.87 o
  -9  10  18      157.74      112.00     27.01 o
  -8  10  18     1009.76      986.95     58.26 o
  -7  10  18     1559.42     1500.72     84.33 o
  -6  10  18      347.42      399.29     35.30 o
  -5  10  18       13.12        1.50     15.92 o
  -4  10  18        0.04      -16.08     17.06 o
  -3  10  18       54.84       29.08     22.71 o
 -13  11  18      170.05      220.68     23.04 o
 -12  11  18      210.35      136.87     19.95 o
 -11  11  18       52.72       40.55     17.35 o
 -10  11  18        4.23       13.82      9.19 o
  -9  11  18     1500.83     1634.41     60.58 o
  -8  11  18     1340.21     1535.11     66.14 o
  -7  11  18       84.51       85.43     33.34 o
  -6  11  18      800.84      666.01     67.28 o
  -5  11  18       75.07       61.86     20.38 o
  -4  11  18       43.68       66.94     22.91 o
 -12  12  18      258.71      255.81     23.74 o
 -11  12  18     1279.08     1377.66     53.78 o
 -10  12  18       43.55       18.19     16.79 o
  -9  12  18      460.62      483.36     45.54 o
  -8  12  18       14.82        9.88     21.92 o
  -7  12  18      100.44       56.02     32.97 o
  -6  12  18      694.78      803.24     73.85 o
 -18   1  19       28.05       27.87     17.93 o
 -17   1  19      301.80      351.84     28.46 o
 -16   1  19      345.08      326.75     26.47 o
 -15   1  19      278.08      277.94     18.84 o
 -14   1  19     3852.07     3832.09     61.81 o
 -13   1  19     1950.35     1989.00     39.24 o
 -12   1  19      362.65      415.56     19.56 o
 -11   1  19      395.60      437.85     20.79 o
 -10   1  19        1.08       -0.89      7.91 o
  -9   1  19     1644.23     1767.30     42.91 o
  -8   1  19    10530.16    10854.18    155.69 o
  -7   1  19      510.57      438.36     25.61 o
  -6   1  19     1364.92     1424.65     52.84 o
  -5   1  19      235.01      285.34     22.22 o
  -4   1  19      147.51       98.62     21.23 o
  -3   1  19      713.49      739.93     45.73 o
  -2   1  19     2307.36     2492.52     73.13 o
  -1   1  19       47.92        7.87     16.61 o
   0   1  19      746.32      716.60     47.17 o
 -18   2  19       98.06       65.71     20.05 o
 -17   2  19     2360.41     2324.95     62.70 o
 -16   2  19     1938.96     1973.89     82.17 o
 -15   2  19      163.71      170.31     17.21 o
 -14   2  19       28.34       23.18     11.09 o
 -13   2  19      234.85      217.06     17.33 o
 -12   2  19       89.83       94.66     13.59 o
 -11   2  19     6032.78     6085.44     89.73 o
 -10   2  19     3758.27     3781.48     69.92 o
  -9   2  19     1788.97     1959.79     45.97 o
  -8   2  19     1914.31     2138.09     48.79 o
  -7   2  19      367.89      272.93     20.72 o
  -6   2  19     2042.74     2037.58     49.41 o
  -5   2  19     5641.09     5935.48    101.89 o
  -4   2  19      620.92      528.34     30.10 o
  -3   2  19     2656.25     2687.40     72.87 o
  -2   2  19      815.99      804.40     45.43 o
  -1   2  19        0.36      -18.79     18.79 o
   0   2  19      371.76      366.44     34.77 o
 -18   3  19      225.71      195.07     24.85 o
 -17   3  19      124.61      148.26     19.35 o
 -16   3  19       17.24        9.10     12.96 o
 -15   3  19      683.59      643.95     30.14 o
 -14   3  19     1161.30     1204.01     35.46 o
 -13   3  19      320.99      304.94     24.42 o
 -12   3  19      728.22      684.78     28.40 o
 -11   3  19       15.66       20.46      9.71 o
 -10   3  19       76.48       80.74     12.25 o
  -9   3  19      743.80      707.45     27.61 o
  -8   3  19      119.60      128.81     15.80 o
  -7   3  19      576.28      490.96     26.08 o
  -6   3  19       48.61       38.93     12.93 o
  -5   3  19        1.17        5.02     12.53 o
  -4   3  19      908.14      960.16     37.58 o
  -3   3  19      782.24      827.23     39.32 o
  -2   3  19      377.06      390.23     34.04 o
  -1   3  19       19.42        6.83     17.82 o
 -17   4  19      668.18      642.90     32.55 o
 -16   4  19      820.75      732.75     32.28 o
 -15   4  19      511.08      471.00     25.99 o
 -14   4  19     1041.33     1005.69     36.33 o
 -13   4  19      215.14      192.18     17.34 o
 -12   4  19       48.80       51.50     12.48 o
 -11   4  19     2170.50     2125.92     41.02 o
 -10   4  19      790.81      784.26     26.80 o
  -9   4  19      669.10      728.04     28.21 o
  -8   4  19      883.90      930.12     32.12 o
  -7   4  19     1087.43     1090.17     34.94 o
  -6   4  19       61.45       19.78     12.16 o
  -5   4  19     2568.96     2676.46     60.39 o
  -4   4  19      164.31      140.34     18.79 o
  -3   4  19     1530.13     1708.29     50.91 o
  -2   4  19        1.82       19.20     16.72 o
  -1   4  19      236.98      231.83     28.79 o
 -17   5  19       73.46       61.62     15.48 o
 -16   5  19      178.01      159.74     18.31 o
 -15   5  19       13.00      -10.64     10.64 o
 -14   5  19     3916.44     3959.38     88.34 o
 -13   5  19     3833.09     4073.27     71.87 o
 -12   5  19       47.83       29.09     15.88 o
 -11   5  19      150.39      171.41     23.00 o
 -10   5  19       69.01       63.87     11.10 o
  -9   5  19      769.74      723.90     27.29 o
  -8   5  19     4550.45     4632.30     81.34 o
  -7   5  19     1349.12     1386.14     39.02 o
  -6   5  19      506.98      464.07     26.51 o
  -5   5  19      747.05      768.00     38.38 o
  -4   5  19      617.91      551.00     30.61 o
  -3   5  19     1756.14     1641.09     49.68 o
  -2   5  19     2328.23     2314.90    107.35 o
  -1   5  19       64.77       40.05     20.59 o
 -17   6  19      200.30      161.23     21.14 o
 -16   6  19      349.37      377.43     24.69 o
 -15   6  19      407.22      378.31     24.13 o
 -14   6  19       80.65       72.22     14.87 o
 -13   6  19      477.92      369.69     22.46 o
 -12   6  19      925.88      931.56     31.00 o
 -11   6  19      810.72      869.83     29.36 o
 -10   6  19     1377.75     1591.83     43.67 o
  -9   6  19      514.85      567.29     33.51 o
  -8   6  19        1.25       11.04     10.87 o
  -7   6  19     1003.64      930.67     32.48 o
  -6   6  19     1525.45     1525.85     41.86 o
  -5   6  19      479.18      516.52     60.98 o
  -4   6  19      367.21      326.17     25.24 o
  -3   6  19      209.04      191.73     22.09 o
  -2   6  19      663.23      671.80     37.29 o
  -1   6  19      570.34      563.57     36.54 o
 -16   7  19      420.62      375.54     31.67 o
 -15   7  19      240.80      272.66     21.77 o
 -14   7  19     1006.92      895.20     32.29 o
 -13   7  19      578.60      495.84     24.31 o
 -12   7  19     1990.24     2085.88     42.85 o
 -11   7  19      154.47      133.77     16.34 o
 -10   7  19     1877.27     1953.27     42.39 o
  -9   7  19      358.76      343.98     23.97 o
  -8   7  19     1702.18     1691.61     42.00 o
  -7   7  19        5.80       -0.07     10.29 o
  -6   7  19     1374.64     1498.30     41.31 o
  -5   7  19       10.23        7.36     15.24 o
  -4   7  19     1262.15     1273.75     42.88 o
  -3   7  19        0.79      -12.51     13.34 o
  -2   7  19      543.46      517.83     41.32 o
 -16   8  19      958.82     1008.93     41.11 o
 -15   8  19        4.42      -10.02     12.77 o
 -14   8  19      297.59      213.24     18.65 o
 -13   8  19       30.86       45.42     12.96 o
 -12   8  19       41.65       23.88     10.88 o
 -11   8  19     2005.33     2000.16     44.81 o
 -10   8  19      124.72      105.68     12.92 o
  -9   8  19      505.00      490.33     28.50 o
  -8   8  19      331.46      279.35     21.65 o
  -7   8  19       44.72       27.71     13.40 o
  -6   8  19       63.67       44.24     16.52 o
  -5   8  19     2376.48     2573.77     70.51 o
  -4   8  19       10.70       17.97     14.51 o
  -3   8  19      693.00      713.84     76.81 o
  -2   8  19      269.14      248.18     27.94 o
 -15   9  19      483.34      424.53     27.72 o
 -14   9  19      113.79      115.31     17.12 o
 -13   9  19      311.32      375.95     26.09 o
 -12   9  19      925.51     1028.76     31.79 o
 -11   9  19        0.01       -2.63     10.02 o
 -10   9  19     1619.28     1469.47     40.39 o
  -9   9  19     2193.97     2043.38     52.45 o
  -8   9  19      627.84      582.76     47.19 o
  -7   9  19      665.88      739.74     34.54 o
  -6   9  19      324.03      405.75     41.66 o
  -5   9  19      191.27      160.62     22.74 o
  -4   9  19     1091.67     1000.28     53.45 o
  -3   9  19      539.16      515.46     34.56 o
 -14  10  19      390.40      427.96     26.95 o
 -13  10  19      556.40      543.77     30.03 o
 -12  10  19     1056.37     1038.09     38.36 o
 -11  10  19       49.72       27.35     11.04 o
 -10  10  19      127.20      194.36     16.49 o
  -9  10  19     1158.97     1395.34     88.98 o
  -8  10  19       59.83       45.26     31.25 o
  -7  10  19     2202.53     2270.40    260.42 o
  -6  10  19      562.26      524.59     35.12 o
  -5  10  19      503.51      452.60     89.29 o
  -4  10  19       14.12       23.12     20.99 o
 -13  11  19      118.15      105.21     21.30 o
 -12  11  19      505.64      456.04     26.74 o
 -11  11  19      207.66      234.36     18.44 o
 -10  11  19      167.29      187.10     48.70 o
  -9  11  19        8.94       25.76     28.50 o
  -8  11  19      637.54      503.37     57.35 o
  -7  11  19       56.00       87.56     35.19 o
  -6  11  19      370.38      355.00     30.74 o
  -5  11  19       60.88        8.13     19.57 o
 -11  12  19      171.17      147.68     41.97 o
 -10  12  19       30.47       45.95     24.81 o
  -9  12  19      110.52      174.86     41.68 o
  -8  12  19       13.95       -9.85     39.06 o
  -7  12  19     1007.72      924.54     80.25 o
 -18   0  20     1131.21     1169.44     77.00 o
 -17   0  20      485.98      505.44     53.18 o
 -16   0  20       86.43       52.84     19.10 o
 -15   0  20     1187.71     1141.74     75.65 o
 -14   0  20     6955.91     6830.41    145.47 o
 -13   0  20       15.12      -13.71     13.71 o
 -12   0  20     3257.72     3220.12     80.75 o
 -11   0  20     1239.03      996.68     58.60 o
 -10   0  20       61.36       52.39     20.83 o
  -9   0  20     5073.86     4856.04    136.34 o
  -8   0  20     4413.23     4206.99    125.72 o
  -7   0  20     1448.58     1520.73     69.81 o
  -6   0  20     5682.47     5583.04    169.27 o
  -5   0  20      158.08       75.21     59.68 o
  -4   0  20       14.60       17.51     27.13 o
  -3   0  20     1180.33     1140.37    119.36 o
  -2   0  20      452.98      380.53    132.38 o
  -1   0  20     1203.01     1306.07    169.27 o
 -18   1  20      272.72      237.18     29.82 o
 -17   1  20      774.85      859.14     45.53 o
 -16   1  20        0.21       12.28     16.42 o
 -15   1  20      902.27      918.22     37.31 o
 -14   1  20       53.43       63.04     13.39 o
 -13   1  20      107.47       91.94     13.62 o
 -12   1  20      713.22      704.31     26.04 o
 -11   1  20     1233.96     1209.24     35.64 o
 -10   1  20      294.33      274.70     19.62 o
  -9   1  20     2744.45     2879.60     59.19 o
  -8   1  20       37.52       19.01     16.01 o
  -7   1  20      212.11      166.88     20.42 o
  -6   1  20     1249.74     1159.01     44.01 o
  -5   1  20      498.66      456.67     32.70 o
  -4   1  20      551.72      567.59     37.16 o
  -3   1  20     1553.61     1519.36    101.49 o
  -2   1  20      102.58      126.75     24.09 o
  -1   1  20       21.34       28.85     20.48 o
 -18   2  20      400.48      360.44     30.64 o
 -17   2  20       23.51       14.74     16.41 o
 -16   2  20      258.06      272.10     25.27 o
 -15   2  20      239.75      228.60     19.28 o
 -14   2  20      657.91      609.39     27.74 o
 -13   2  20       29.37       29.51     11.29 o
 -12   2  20      712.29      751.89     31.53 o
 -11   2  20       35.49       23.39     11.16 o
 -10   2  20      350.50      342.15     22.52 o
  -9   2  20     1044.55      969.21     33.90 o
  -8   2  20      597.60      541.25     27.90 o
  -7   2  20       55.16       39.38     13.70 o
  -6   2  20      988.87     1093.65     37.62 o
  -5   2  20       83.91       88.73     18.87 o
  -4   2  20       72.97       58.63     19.07 o
  -3   2  20      224.49      221.63     28.80 o
  -2   2  20      288.83      315.12     32.76 o
  -1   2  20       76.32       67.25     23.55 o
 -18   3  20      251.05      200.87     35.25 o
 -17   3  20     1789.73     1813.72     65.38 o
 -16   3  20       59.80       40.35     13.83 o
 -15   3  20     2265.09     2318.30     52.31 o
 -14   3  20      254.31      249.94     19.37 o
 -13   3  20       18.92       -1.46     11.11 o
 -12   3  20     1176.04     1073.53     31.79 o
 -11   3  20     3759.93     3717.97     64.18 o
 -10   3  20       71.79       63.55     14.40 o
  -9   3  20     5597.12     6003.12     99.24 o
  -8   3  20      227.52      149.82     17.50 o
  -7   3  20       64.85       48.70     19.00 o
  -6   3  20     1028.74      935.91     35.71 o
  -5   3  20     1664.03     1632.13     71.17 o
  -4   3  20     1268.51     1387.29     51.95 o
  -3   3  20     3337.18     3431.34     87.99 o
  -2   3  20      139.45      134.67     24.67 o
  -1   3  20       43.40       31.45     20.40 o
 -17   4  20      252.29      247.39     22.42 o
 -16   4  20       28.08       -4.49     11.97 o
 -15   4  20      797.70      839.01     32.28 o
 -14   4  20     1427.27     1499.72     43.85 o
 -13   4  20      228.21      206.70     18.95 o
 -12   4  20      560.98      686.94     27.63 o
 -11   4  20      276.35      261.29     18.31 o
 -10   4  20      409.78      393.97     23.36 o
  -9   4  20      809.55      824.80     30.66 o
  -8   4  20     1769.27     1806.89     57.60 o
  -7   4  20        3.92       -6.20     11.34 o
  -6   4  20      895.90      951.91     36.21 o
  -5   4  20     1177.77     1196.54     40.61 o
  -4   4  20      918.49      884.43     43.30 o
  -3   4  20      510.77      570.44     39.10 o
  -2   4  20      118.14       94.84     22.66 o
 -17   5  20       18.84        1.96     12.99 o
 -16   5  20       13.59       -8.55     11.45 o
 -15   5  20      438.18      448.62     34.94 o
 -14   5  20        6.20        2.52     11.80 o
 -13   5  20     1198.10     1195.57     36.10 o
 -12   5  20        5.41        7.89     12.45 o
 -11   5  20      310.28      292.56     20.78 o
 -10   5  20      313.61      359.49     26.00 o
  -9   5  20      621.09      661.86     28.23 o
  -8   5  20       57.91       39.95     12.86 o
  -7   5  20     1428.78     1480.43     42.04 o
  -6   5  20      408.44      417.33     29.88 o
  -5   5  20      264.38      244.51     22.46 o
  -4   5  20      171.78      179.28     21.62 o
  -3   5  20      102.75      112.16     19.94 o
  -2   5  20      594.81      629.03     41.93 o
 -17   6  20      140.64      115.92     18.10 o
 -16   6  20      123.90      117.80     17.14 o
 -15   6  20      158.50      121.92     16.19 o
 -14   6  20     2350.36     2367.00     52.71 o
 -13   6  20       28.37       23.72     12.75 o
 -12   6  20     2694.78     2669.26     63.03 o
 -11   6  20        8.83        1.04     10.54 o
 -10   6  20     1210.06     1362.69     50.33 o
  -9   6  20      711.09      724.07     28.69 o
  -8   6  20     2050.14     2086.20     54.32 o
  -7   6  20      142.52      151.64     17.77 o
  -6   6  20     2262.91     2349.80     91.43 o
  -5   6  20        5.13      -11.75     11.75 o
  -4   6  20       94.09       73.59     17.29 o
  -3   6  20      462.58      466.09     32.35 o
  -2   6  20      339.93      386.85     34.54 o
 -16   7  20      128.37      168.19     19.37 o
 -15   7  20      146.12       95.24     15.99 o
 -14   7  20      720.74      709.72     30.33 o
 -13   7  20      359.84      382.40     22.77 o
 -12   7  20      909.28      961.88     37.85 o
 -11   7  20      550.05      558.98     32.84 o
 -10   7  20      238.93      224.34     18.33 o
  -9   7  20     1010.61     1014.61     33.40 o
  -8   7  20     1101.66     1169.39     36.10 o
  -7   7  20      300.46      304.94     30.93 o
  -6   7  20      624.82      693.34     31.52 o
  -5   7  20       31.94       13.35     17.40 o
  -4   7  20      271.35      254.82     24.15 o
  -3   7  20     1144.26     1237.24     49.07 o
 -16   8  20      996.48      976.13     58.55 o
 -15   8  20      225.45      233.06     22.62 o
 -14   8  20      255.63      187.12     18.03 o
 -13   8  20      111.23      107.01     16.60 o
 -12   8  20      355.88      329.94     25.88 o
 -11   8  20     1478.35     1492.60     44.97 o
 -10   8  20     3848.13     3858.63     97.09 o
  -9   8  20       23.83      -10.03     21.30 o
  -8   8  20       60.38        4.04     13.45 o
  -7   8  20       47.95       76.25     17.00 o
  -6   8  20        4.42        2.05     15.86 o
  -5   8  20     1591.91     1721.07     48.98 o
  -4   8  20     1665.32     1836.70     57.51 o
 -15   9  20      698.36      597.35     43.13 o
 -14   9  20       17.61        7.97     12.26 o
 -13   9  20      964.64     1008.80     55.16 o
 -12   9  20        6.99        4.47     11.66 o
 -11   9  20      334.23      303.00     20.80 o
 -10   9  20      423.27      371.64     24.42 o
  -9   9  20      623.12      514.27     28.01 o
  -8   9  20       10.55       -4.67     13.11 o
  -7   9  20     1118.69     1142.77     47.30 o
  -6   9  20      257.99      174.05     28.94 o
  -5   9  20      595.09      524.56     56.12 o
  -4   9  20      290.65      358.15     37.08 o
 -14  10  20      238.56      304.32     26.38 o
 -13  10  20       21.82       54.71     15.49 o
 -12  10  20      185.16      153.78     23.81 o
 -11  10  20      187.43      173.03     23.32 o
 -10  10  20      368.19      372.11     23.25 o
  -9  10  20      416.52      528.82     69.45 o
  -8  10  20      115.73      201.39     42.23 o
  -7  10  20       59.86       42.84     30.31 o
  -6  10  20      275.18      227.70     27.71 o
  -5  10  20      290.02      232.28     35.28 o
 -12  11  20      552.58      579.34     30.08 o
 -11  11  20       59.05       51.83     12.91 o
 -10  11  20       24.78       46.01     29.67 o
  -9  11  20       32.19       34.72     28.89 o
  -8  11  20     1154.95     1224.02    120.45 o
  -7  11  20     2268.42     2591.63    133.47 o
 -18   1  21     1466.46     1512.32     86.45 o
 -17   1  21       38.01       -0.55     17.51 o
 -16   1  21      230.91      233.62     44.17 o
 -15   1  21     1770.47     1717.55     55.19 o
 -14   1  21      872.95      804.38     35.51 o
 -13   1  21     1442.23     1501.69     43.09 o
 -12   1  21     2707.76     2844.15     60.57 o
 -11   1  21       59.47       81.42     17.00 o
 -10   1  21       49.80       63.73     16.17 o
  -9   1  21     1581.89     1468.44     48.09 o
  -8   1  21       15.78       -0.05     13.72 o
  -7   1  21     5201.97     5237.17    107.12 o
  -6   1  21     2262.57     2345.08     65.83 o
  -5   1  21      111.27       96.33     32.03 o
  -4   1  21       27.20       23.71     18.40 o
  -3   1  21      429.78      361.01     33.68 o
  -2   1  21       70.36       48.18     25.06 o
 -18   2  21      795.95      793.75     47.49 o
 -17   2  21      271.70      334.86     30.76 o
 -16   2  21     1523.50     1548.00     49.37 o
 -15   2  21     2972.31     3213.36     76.46 o
 -14   2  21      270.52      233.46     18.87 o
 -13   2  21      448.13      324.39     20.27 o
 -12   2  21      505.11      457.90     23.36 o
 -11   2  21        1.01        2.48     10.09 o
 -10   2  21     4969.94     5210.71     91.02 o
  -9   2  21     5131.09     5331.97     93.09 o
  -8   2  21       11.09      -12.19     12.19 o
  -7   2  21       27.89       22.74     15.07 o
  -6   2  21      228.76      203.60     24.06 o
  -5   2  21      197.50      233.09     42.54 o
  -4   2  21     3640.49     3837.84     94.60 o
  -3   2  21     1106.37     1161.20     54.76 o
  -2   2  21       20.64       13.78     20.05 o
 -18   3  21       25.51       30.04     17.23 o
 -17   3  21      221.16      188.02     23.50 o
 -16   3  21      170.65      158.91     21.65 o
 -15   3  21       43.73       44.44     13.89 o
 -14   3  21      179.62      186.68     19.04 o
 -13   3  21       94.56      118.09     14.82 o
 -12   3  21      127.69      162.31     18.05 o
 -11   3  21      236.52      232.98     19.65 o
 -10   3  21      281.64      370.75     23.47 o
  -9   3  21       77.45       92.13     15.82 o
  -8   3  21        4.03      -11.32     11.32 o
  -7   3  21      418.33      446.33     27.16 o
  -6   3  21      110.75      120.18     20.57 o
  -5   3  21      461.99      433.55     33.17 o
  -4   3  21        0.54       31.41     19.53 o
  -3   3  21      184.56      146.16     26.80 o
  -2   3  21      270.45      240.37     30.51 o
 -17   4  21      364.57      328.89     28.15 o
 -16   4  21      520.49      502.88     28.14 o
 -15   4  21     1067.42     1025.63     39.63 o
 -14   4  21      297.42      294.31     21.63 o
 -13   4  21      430.86      462.86     27.02 o
 -12   4  21     1223.62     1270.07     35.78 o
 -11   4  21      618.99      642.78     29.76 o
 -10   4  21     1149.32     1264.61     38.53 o
  -9   4  21     2462.42     2530.58     56.97 o
  -8   4  21      101.69       80.48     15.68 o
  -7   4  21      571.69      594.96     31.05 o
  -6   4  21      190.62      153.15     19.59 o
  -5   4  21       24.95        4.14     13.92 o
  -4   4  21     2068.20     2209.90     67.77 o
  -3   4  21      339.32      294.94     31.47 o
 -17   5  21      111.29      109.54     17.34 o
 -16   5  21        1.71       -0.95     12.02 o
 -15   5  21      688.08      722.88     32.90 o
 -14   5  21      146.64      136.71     22.57 o
 -13   5  21     3332.38     3459.46     65.51 o
 -12   5  21     4501.11     4515.88     73.52 o
 -11   5  21        5.09      -10.72     10.72 o
 -10   5  21      112.35      113.79     18.48 o
  -9   5  21      735.53      785.92     31.56 o
  -8   5  21      257.94      249.93     24.49 o
  -7   5  21     2182.01     2265.28     70.63 o
  -6   5  21     1282.84     1242.52     49.16 o
  -5   5  21        2.47      -13.49     14.67 o
  -4   5  21       28.48       28.24     18.60 o
  -3   5  21       51.29       26.83     26.63 o
 -17   6  21        4.55        7.42     14.58 o
 -16   6  21       38.27        9.63     14.04 o
 -15   6  21      291.94      288.03     22.07 o
 -14   6  21      801.64      897.49     34.02 o
 -13   6  21      620.23      641.80     28.76 o
 -12   6  21       30.81       23.21     12.07 o
 -11   6  21      233.36      224.28     23.40 o
 -10   6  21      400.85      368.55     23.57 o
  -9   6  21      590.47      618.25     28.84 o
  -8   6  21      775.25      867.83     33.85 o
  -7   6  21      311.30      295.74     22.89 o
  -6   6  21       93.79      105.63     17.91 o
  -5   6  21      751.54      657.97     34.97 o
  -4   6  21      334.93      360.40     42.55 o
  -3   6  21      705.33      698.93     51.41 o
 -16   7  21      453.94      474.04     28.04 o
 -15   7  21      161.93      136.92     20.87 o
 -14   7  21      565.17      543.12     26.73 o
 -13   7  21      768.98      749.43     29.95 o
 -12   7  21      257.47      244.67     19.14 o
 -11   7  21     1606.36     1717.16     42.02 o
 -10   7  21      834.91      849.42     38.58 o
  -9   7  21      934.91      883.68     33.68 o
  -8   7  21      181.94      154.68     26.63 o
  -7   7  21      486.81      481.93     27.74 o
  -6   7  21        8.57       20.99     13.90 o
  -5   7  21     1535.57     1490.14     53.46 o
  -4   7  21       91.31       90.21     24.12 o
 -15   8  21     1295.45     1295.18     51.26 o
 -14   8  21      142.31      131.94     16.40 o
 -13   8  21      121.21       92.07     15.23 o
 -12   8  21      184.65      212.14     17.87 o
 -11   8  21       64.97       32.72     14.31 o
 -10   8  21     1408.08     1283.72     45.73 o
  -9   8  21     1195.51     1095.46     46.36 o
  -8   8  21       26.70       11.79     15.91 o
  -7   8  21       47.60        9.25     16.59 o
  -6   8  21      160.73      125.03     22.63 o
  -5   8  21      105.07       65.91     22.25 o
 -14   9  21       17.87       13.13     13.08 o
 -13   9  21       14.30       11.86     13.71 o
 -12   9  21      315.49      320.52     23.63 o
 -11   9  21     1545.65     1708.33     49.38 o
 -10   9  21      471.41      491.86     41.03 o
  -9   9  21      187.84      114.81     31.64 o
  -8   9  21      595.13      542.01     33.21 o
  -7   9  21      147.17      120.40     27.58 o
  -6   9  21      446.46      483.18     38.84 o
 -13  10  21     1362.50     1515.87     45.40 o
 -12  10  21      192.46      152.47     21.46 o
 -11  10  21      237.02      242.65     35.20 o
 -10  10  21       85.02       79.61     15.30 o
  -9  10  21        5.93      -25.55     25.55 o
  -8  10  21     1637.78     1573.67     55.01 o
  -7  10  21      648.52      605.41     39.12 o
 -11  11  21      220.88      223.53     25.06 o
 -10  11  21       64.37       17.70     29.66 o
  -9  11  21      230.84      152.02     56.42 o
 -18   0  22     1066.25     1016.24     76.65 o
 -17   0  22      243.86      165.34     37.54 o
 -16   0  22      246.88      233.64     39.61 o
 -15   0  22     1518.14     1511.94     75.58 o
 -14   0  22      642.33      580.47    111.76 o
 -13   0  22     4150.65     3974.90    127.30 o
 -12   0  22      908.86      800.39     57.51 o
 -11   0  22     2460.44     2662.36     97.22 o
 -10   0  22      332.57      388.98     41.09 o
  -9   0  22        0.12      -21.44     24.96 o
  -8   0  22     2078.58     2141.18     87.43 o
  -7   0  22     4736.56     4439.26    139.54 o
  -6   0  22       17.03      -23.71     26.04 o
  -5   0  22     1033.49     1193.04     70.54 o
  -4   0  22        5.12       22.63     26.82 o
  -3   0  22       24.73       19.99     29.04 o
 -18   1  22      102.38       75.44     23.71 o
 -17   1  22       80.41       66.22     21.36 o
 -16   1  22     1399.07     1265.07     52.28 o
 -15   1  22      725.60      704.84     41.07 o
 -14   1  22       99.25       59.59     18.79 o
 -13   1  22        9.40       10.21     15.03 o
 -12   1  22        0.02       -9.53     13.25 o
 -11   1  22      457.69      443.08     30.83 o
 -10   1  22     2582.57     2599.53     67.88 o
  -9   1  22      330.82      317.89     28.83 o
  -8   1  22      177.38      234.86     25.33 o
  -7   1  22      174.34      149.13     22.44 o
  -6   1  22      231.16      190.55     24.69 o
  -5   1  22      602.62      556.19     38.78 o
  -4   1  22      362.79      289.05     38.84 o
  -3   1  22        5.16      -18.12     18.40 o
 -18   2  22       34.88       35.32     20.15 o
 -17   2  22      270.80      202.28     26.59 o
 -16   2  22       80.02       86.55     19.15 o
 -15   2  22     1123.01     1117.70     41.29 o
 -14   2  22      141.76      150.86     19.01 o
 -13   2  22      306.63      286.74     22.85 o
 -12   2  22      101.40       62.71     19.73 o
 -11   2  22     1144.14     1212.95     69.54 o
 -10   2  22       56.35       59.42     17.47 o
  -9   2  22      235.75      221.11     24.46 o
  -8   2  22      181.31      178.05     23.05 o
  -7   2  22      538.14      521.62     35.35 o
  -6   2  22       61.29       85.66     19.46 o
  -5   2  22      385.96      404.19     40.41 o
  -4   2  22       43.13       59.24     22.46 o
  -3   2  22      275.91      238.92     30.80 o
 -17   3  22      133.65       91.34     19.31 o
 -16   3  22     3381.04     3429.24     76.93 o
 -15   3  22      572.40      559.42     32.42 o
 -14   3  22      562.22      619.54     32.81 o
 -13   3  22       93.56       84.98     14.07 o
 -12   3  22      203.29      221.06     20.04 o
 -11   3  22      705.54      712.19     32.34 o
 -10   3  22     5665.64     5563.57     97.13 o
  -9   3  22      702.54      669.38     33.26 o
  -8   3  22      958.32     1064.43     67.02 o
  -7   3  22      299.03      346.47     29.10 o
  -6   3  22       58.49       41.19     18.21 o
  -5   3  22     1528.43     1561.06     57.02 o
  -4   3  22     2557.05     2658.95     78.50 o
  -3   3  22        2.81      -11.79     19.15 o
 -17   4  22        8.93       -0.02     15.10 o
 -16   4  22        4.52       11.30     16.88 o
 -15   4  22        5.15      -12.03     12.03 o
 -14   4  22     1148.24     1161.11     36.80 o
 -13   4  22     3609.93     3846.82     69.95 o
 -12   4  22      687.13      704.95     41.84 o
 -11   4  22       14.32        1.30     12.39 o
 -10   4  22       15.75       32.35     13.39 o
  -9   4  22        7.93       -1.30     12.06 o
  -8   4  22      901.08      936.86     36.30 o
  -7   4  22     1708.17     1548.64     58.95 o
  -6   4  22       77.55       36.51     21.38 o
  -5   4  22      198.72      202.90     27.08 o
  -4   4  22      415.15      419.37     35.83 o
 -17   5  22       55.12        8.48     16.06 o
 -16   5  22      110.50       53.39     14.91 o
 -15   5  22        5.58        7.22     11.80 o
 -14   5  22     1054.73     1065.75     36.53 o
 -13   5  22      126.35      163.27     19.41 o
 -12   5  22     1247.36     1215.81     43.03 o
 -11   5  22      114.94       89.01     15.79 o
 -10   5  22       63.40       38.90     13.81 o
  -9   5  22       83.82       58.55     14.94 o
  -8   5  22      312.56      292.83     23.64 o
  -7   5  22       45.50       26.51     18.18 o
  -6   5  22     1122.71     1120.89     50.12 o
  -5   5  22      129.15       98.71     23.11 o
  -4   5  22      100.14       61.51     21.81 o
 -16   6  22      128.00      108.84     22.16 o
 -15   6  22      419.82      418.17     26.02 o
 -14   6  22       61.45       40.77     14.00 o
 -13   6  22     3063.93     3098.84     61.72 o
 -12   6  22      531.93      542.42     36.88 o
 -11   6  22     1338.28     1354.30     41.49 o
 -10   6  22       80.07       59.11     15.11 o
  -9   6  22      313.69      291.93     28.33 o
  -8   6  22      359.40      388.59     37.75 o
  -7   6  22     1410.31     1553.41     47.06 o
  -6   6  22       58.61       29.26     16.38 o
  -5   6  22     1216.33     1231.45     52.45 o
 -16   7  22     1001.77     1064.74     39.32 o
 -15   7  22     1443.29     1570.52     44.36 o
 -14   7  22       25.81       29.83     13.75 o
 -13   7  22      169.61      121.46     15.73 o
 -12   7  22      440.42      346.48     22.36 o
 -11   7  22     1156.92     1265.22     39.92 o
 -10   7  22     1414.45     1616.99     44.55 o
  -9   7  22      647.91      758.21     39.07 o
  -8   7  22       40.53       13.20     13.67 o
  -7   7  22      142.97      133.88     22.13 o
  -6   7  22      591.12      572.41     33.12 o
  -5   7  22      839.16      874.98     40.84 o
 -15   8  22      520.94      486.70     28.02 o
 -14   8  22      202.02      189.20     18.74 o
 -13   8  22       34.11       10.14     11.71 o
 -12   8  22      248.33      302.36     23.84 o
 -11   8  22     1550.61     1692.62     52.94 o
 -10   8  22      242.83      192.71     23.10 o
  -9   8  22     1893.78     1988.43     59.52 o
  -8   8  22      368.27      442.52     33.29 o
  -7   8  22        4.58       11.01     18.48 o
  -6   8  22      285.64      291.86     33.84 o
 -14   9  22      811.85      848.54     40.86 o
 -13   9  22       26.44       21.35     13.75 o
 -12   9  22      861.66      928.20     37.78 o
 -11   9  22       14.88      -13.46     13.46 o
 -10   9  22      451.21      429.53     28.90 o
  -9   9  22        1.92       -1.99     15.33 o
  -8   9  22      886.89      880.29     61.56 o
  -7   9  22        0.02        4.26     18.44 o
 -12  10  22       11.38       13.35     15.31 o
 -11  10  22       27.12      -13.06     13.06 o
 -10  10  22       76.69       21.80     15.04 o
  -9  10  22      150.49      173.71     23.44 o
 -18   1  23        9.72      -15.03     19.03 o
 -17   1  23     1628.97     1704.04     66.72 o
 -16   1  23       32.35        8.26     17.83 o
 -15   1  23      209.28      201.16     25.18 o
 -14   1  23     1112.89     1017.92     45.31 o
 -13   1  23     1587.71     1601.84     53.34 o
 -12   1  23      626.51      718.44     39.74 o
 -11   1  23     2363.07     2450.82     66.93 o
 -10   1  23      218.71      212.34     25.21 o
  -9   1  23       43.30        1.20     15.48 o
  -8   1  23     1925.59     1998.92     61.75 o
  -7   1  23      224.91      188.44     25.45 o
  -6   1  23     2158.88     2148.56     78.31 o
  -5   1  23     1166.57     1197.72     56.42 o
  -4   1  23       24.92      -13.12     19.31 o
 -18   2  23       29.36      -17.93     17.93 o
 -17   2  23     1108.97     1105.04     52.95 o
 -16   2  23     2106.82     2113.11     93.16 o
 -15   2  23      137.39      152.24     23.97 o
 -14   2  23      792.63      822.03     42.18 o
 -13   2  23      327.95      301.89     27.43 o
 -12   2  23       61.02       51.12     18.76 o
 -11   2  23     1772.54     1790.14     56.29 o
 -10   2  23     1820.40     1808.33     56.85 o
  -9   2  23      585.35      657.50     39.15 o
  -8   2  23     2022.91     2117.45     63.65 o
  -7   2  23      232.53      195.61     25.44 o
  -6   2  23      363.85      359.30     39.01 o
  -5   2  23     1440.18     1599.15     68.91 o
  -4   2  23       71.75       68.26     26.31 o
 -17   3  23       14.65       12.78     17.94 o
 -16   3  23       70.59       48.70     19.40 o
 -15   3  23      577.25      610.48     34.38 o
 -14   3  23      781.48      787.48     38.17 o
 -13   3  23       51.88       59.28     16.86 o
 -12   3  23        0.63      -12.93     12.93 o
 -11   3  23        7.04       21.28     15.51 o
 -10   3  23      405.34      488.29     33.45 o
  -9   3  23      168.68      197.48     23.90 o
  -8   3  23      256.21      299.05     28.52 o
  -7   3  23        7.22       -5.78     15.46 o
  -6   3  23        7.54       12.57     18.65 o
  -5   3  23       80.31      143.30     29.76 o
 -17   4  23      414.85      348.64     28.88 o
 -16   4  23     1015.31     1001.29     42.04 o
 -15   4  23       78.94       67.41     17.73 o
 -14   4  23     1323.67     1283.05     43.77 o
 -13   4  23       12.06        8.92     12.76 o
 -12   4  23       69.86       55.46     13.73 o
 -11   4  23      877.71      818.08     34.00 o
 -10   4  23      883.67      846.93     39.12 o
  -9   4  23      367.53      400.17     30.56 o
  -8   4  23     1060.75     1144.43     47.19 o
  -7   4  23      106.60       86.61     20.98 o
  -6   4  23      379.43      389.53     33.31 o
  -5   4  23      711.35      635.65     43.55 o
 -17   5  23      706.18      646.74     37.48 o
 -16   5  23      143.01      169.39     21.26 o
 -15   5  23        4.26      -11.66     11.66 o
 -14   5  23     1080.09     1100.33     36.94 o
 -13   5  23     1089.14     1187.79     45.62 o
 -12   5  23      347.39      321.97     24.36 o
 -11   5  23     1482.44     1614.74     46.46 o
 -10   5  23       44.58       11.36     13.89 o
  -9   5  23        1.40       -9.32     13.26 o
  -8   5  23     1421.49     1357.86     62.33 o
  -7   5  23      331.90      296.70     40.41 o
  -6   5  23      924.33      944.43     50.43 o
  -5   5  23     1482.24     1554.90     59.52 o
 -16   6  23      208.73      215.47     21.40 o
 -15   6  23      123.79       99.23     16.75 o
 -14   6  23        0.07      -11.43     11.43 o
 -13   6  23      753.64      750.50     31.79 o
 -12   6  23     1018.84     1097.12     40.46 o
 -11   6  23      306.02      367.54     26.18 o
 -10   6  23      170.94      176.55     23.30 o
  -9   6  23       14.63        1.95     13.68 o
  -8   6  23       81.38       87.59     17.57 o
  -7   6  23      678.85      622.88     38.86 o
  -6   6  23     1087.13     1197.57     96.79 o
 -15   7  23      846.04      952.05     36.31 o
 -14   7  23       92.32       76.31     17.63 o
 -13   7  23      793.69      763.36     29.53 o
 -12   7  23      324.18      295.23     23.39 o
 -11   7  23      840.10      916.06     42.62 o
 -10   7  23      729.68      765.75     40.57 o
  -9   7  23      728.88      718.16     51.01 o
  -8   7  23      164.66      154.15     24.26 o
  -7   7  23      212.16      157.89     25.84 o
  -6   7  23      311.94      246.24     33.20 o
 -15   8  23        5.72        6.31     13.77 o
 -14   8  23      896.97      830.65     37.95 o
 -13   8  23        0.40      -11.01     13.10 o
 -12   8  23        0.08       10.98     14.89 o
 -11   8  23      395.62      424.78     31.95 o
 -10   8  23      319.43      364.89     30.76 o
  -9   8  23      304.04      320.63     35.08 o
  -8   8  23      765.86      750.84     57.04 o
  -7   8  23       13.13      -15.19     17.24 o
 -13   9  23        9.58       26.94     15.66 o
 -12   9  23        7.31       12.53     16.27 o
 -11   9  23      131.51       96.86     20.67 o
 -10   9  23      905.56      892.67     62.96 o
  -9   9  23     1096.63     1106.79     47.72 o
 -18   0  24     1257.45     1194.44     79.03 o
 -17   0  24     2519.51     2499.52    107.92 o
 -16   0  24        0.26      -22.02     22.02 o
 -15   0  24      218.13      210.95     41.23 o
 -14   0  24     1648.63     1780.15     83.12 o
 -13   0  24       17.39        4.05     22.41 o
 -12   0  24     4314.44     4381.01    139.24 o
 -11   0  24     1262.84     1207.50     68.85 o
 -10   0  24        0.68      -18.60     21.32 o
  -9   0  24        2.53      -19.77     19.77 o
  -8   0  24      772.51      719.94     61.15 o
  -7   0  24     1576.21     1516.73     80.55 o
  -6   0  24     4647.28     4920.04    343.97 o
  -5   0  24      460.14      343.67     50.57 o
 -17   1  24      391.55      411.60     35.77 o
 -16   1  24        2.94      -17.30     17.30 o
 -15   1  24      902.58      793.93     44.59 o
 -14   1  24      412.91      441.85     33.89 o
 -13   1  24       91.91       30.06     18.15 o
 -12   1  24       20.51       13.38     16.69 o
 -11   1  24      374.98      345.17     30.32 o
 -10   1  24      131.21      174.29     24.56 o
  -9   1  24     1335.31     1413.93     52.60 o
  -8   1  24      417.15      325.54     36.34 o
  -7   1  24        1.69        1.74     17.84 o
  -6   1  24       49.12       40.63     23.00 o
  -5   1  24        5.71      -18.91     19.39 o
 -17   2  24      399.09      389.04     34.89 o
 -16   2  24      104.92       87.48     22.77 o
 -15   2  24      139.78      121.69     23.12 o
 -14   2  24      115.71       89.56     20.39 o
 -13   2  24      288.80      210.84     25.00 o
 -12   2  24      902.59      919.95     44.24 o
 -11   2  24      136.12      118.32     36.34 o
 -10   2  24      105.15      130.58     31.01 o
  -9   2  24        0.02       -5.76     17.07 o
  -8   2  24      279.11      221.55     27.50 o
  -7   2  24       59.76       95.31     22.88 o
  -6   2  24      617.63      496.55     39.51 o
 -17   3  24     1018.17     1010.19     50.81 o
 -16   3  24      162.17      130.01     24.12 o
 -15   3  24     1782.90     1753.31     59.85 o
 -14   3  24     1035.33      950.25     46.17 o
 -13   3  24        0.73       -2.62     14.76 o
 -12   3  24        3.05       -4.37     14.37 o
 -11   3  24     1097.10     1068.58     46.50 o
 -10   3  24       15.19       -0.16     19.11 o
  -9   3  24     2170.59     2293.24     67.14 o
  -8   3  24      903.68      835.32     46.07 o
  -7   3  24      220.80      172.69     29.80 o
  -6   3  24        1.22      -18.29     18.29 o
 -17   4  24      751.18      767.66     45.80 o
 -16   4  24      221.73      205.31     27.05 o
 -15   4  24       56.79       36.12     16.37 o
 -14   4  24      115.75       85.26     17.82 o
 -13   4  24      328.72      345.89     49.49 o
 -12   4  24     1200.93     1218.37     47.38 o
 -11   4  24     1001.42     1059.06     46.31 o
 -10   4  24       85.66       55.62     19.65 o
  -9   4  24       56.84       43.43     26.63 o
  -8   4  24      147.83      121.71     22.54 o
  -7   4  24      332.38      351.97     52.59 o
  -6   4  24      948.90     1036.20     52.48 o
 -16   5  24       69.38       64.50     17.76 o
 -15   5  24       40.94       29.22     16.61 o
 -14   5  24        3.74        5.43     14.18 o
 -13   5  24      813.41      860.79     42.32 o
 -12   5  24       13.92       29.92     18.34 o
 -11   5  24      471.25      504.74     34.38 o
 -10   5  24        0.11      -14.39     14.39 o
  -9   5  24      147.71      130.27     22.80 o
  -8   5  24        3.33        4.33     17.18 o
  -7   5  24      710.66      749.50     44.54 o
 -16   6  24       57.19       53.27     18.66 o
 -15   6  24      100.92       78.13     18.48 o
 -14   6  24      443.28      504.44     31.09 o
 -13   6  24        4.58       -0.54     12.67 o
 -12   6  24     2960.95     3114.44     69.09 o
 -11   6  24      645.52      629.52     33.12 o
 -10   6  24      620.97      563.04     46.71 o
  -9   6  24       11.13       -6.41     16.45 o
  -8   6  24      589.41      548.76     37.28 o
  -7   6  24       30.82        2.99     18.72 o
 -15   7  24      501.03      468.49     28.50 o
 -14   7  24      856.48      938.63     35.68 o
 -13   7  24      157.68      158.09     22.88 o
 -12   7  24       53.43       79.76     20.02 o
 -11   7  24       26.21       53.58     19.42 o
 -10   7  24       85.28       76.63     20.98 o
  -9   7  24     1084.26     1125.28     58.49 o
  -8   7  24      511.19      527.67     65.77 o
 -14   8  24       70.76       39.12     16.88 o
 -13   8  24      276.62      258.17     27.14 o
 -12   8  24       74.75       53.24     17.72 o
 -11   8  24      353.42      373.21     33.52 o
 -10   8  24     1698.91     1874.95     61.21 o
  -9   8  24      130.21      142.40     24.82 o
 -17   1  25      341.03      326.30     33.41 o
 -16   1  25      228.51      178.49     26.80 o
 -15   1  25       33.46       16.67     18.42 o
 -14   1  25      388.93      354.09     31.98 o
 -13   1  25      735.59      757.61     43.55 o
 -12   1  25     2103.46     2260.07     67.23 o
 -11   1  25       32.59       -8.51     15.85 o
 -10   1  25      631.07      736.83     42.71 o
  -9   1  25        0.96        9.00     18.92 o
  -8   1  25        0.48        2.78     17.31 o
  -7   1  25     2026.18     2038.72     86.77 o
 -17   2  25      146.96      129.74     26.03 o
 -16   2  25      946.04      919.80     73.72 o
 -15   2  25     2413.27     2655.90     75.90 o
 -14   2  25      147.30      113.26     22.49 o
 -13   2  25      142.44      180.78     24.58 o
 -12   2  25        3.33        8.90     16.87 o
 -11   2  25        0.08      -11.32     15.38 o
 -10   2  25     1411.46     1467.72     54.94 o
  -9   2  25     2338.52     2448.66     72.52 o
  -8   2  25        5.30      -17.31     17.31 o
  -7   2  25      658.91      629.25     52.14 o
 -17   3  25      197.44      199.88     29.08 o
 -16   3  25       34.83       21.84     23.49 o
 -15   3  25        1.43      -17.62     17.62 o
 -14   3  25      511.80      442.81     46.07 o
 -13   3  25      503.00      440.52     33.82 o
 -12   3  25       69.37       86.01     20.49 o
 -11   3  25      271.34      229.83     26.72 o
 -10   3  25       60.86       31.41     18.92 o
  -9   3  25       43.37       21.23     19.43 o
  -8   3  25      363.79      317.90     38.84 o
  -7   3  25      167.29      192.99     28.46 o
 -16   4  25       17.77       -2.34     17.68 o
 -15   4  25      829.76      836.13     44.58 o
 -14   4  25      129.79      136.77     23.86 o
 -13   4  25      754.38      796.97     42.49 o
 -12   4  25       88.33       54.51     20.34 o
 -11   4  25      382.91      311.15     36.34 o
 -10   4  25      306.60      306.65     29.97 o
  -9   4  25      997.38      981.46     47.90 o
  -8   4  25       26.41       41.63     21.00 o
  -7   4  25      797.25      831.69     49.58 o
 -16   5  25       88.18       90.66     22.49 o
 -15   5  25       22.47      -11.65     13.90 o
 -14   5  25       30.67        6.25     15.96 o
 -13   5  25     1888.85     1958.01     61.66 o
 -12   5  25     3113.34     3284.37     83.15 o
 -11   5  25       95.63       31.22     20.06 o
 -10   5  25      535.78      485.95     47.66 o
  -9   5  25        0.36      -12.75     17.78 o
  -8   5  25        4.24      -17.80     17.80 o
 -15   6  25      263.14      277.64     26.16 o
 -14   6  25      331.85      394.99     36.65 o
 -13   6  25       84.26      120.43     22.30 o
 -12   6  25      228.51      275.77     27.74 o
 -11   6  25      420.00      485.63     34.60 o
 -10   6  25      408.87      419.79     33.35 o
  -9   6  25      289.51      276.83     30.33 o
 -14   7  25      506.16      529.20     41.99 o
 -13   7  25       98.25       86.72     24.53 o
 -12   7  25      841.62      818.08     49.00 o
 -11   7  25      342.65      337.47     55.50 o
 -10   7  25      929.50      859.32     52.07 o
 -17   0  26      195.19      191.22     41.67 o
 -16   0  26     1219.37     1296.74     80.80 o
 -15   0  26        3.35        1.81     26.49 o
 -14   0  26       14.83      -15.26     51.00 o
 -13   0  26     2185.65     2043.75    181.21 o
 -12   0  26      494.00      401.35     66.19 o
 -11   0  26      693.26      686.27     60.87 o
 -10   0  26     1923.41     1945.96     92.75 o
  -9   0  26       25.17        9.25     29.04 o
  -8   0  26      359.11      311.90     48.17 o
 -17   1  26       20.35       -8.93     19.34 o
 -16   1  26      651.25      627.04     43.11 o
 -15   1  26      183.10      141.84     25.21 o
 -14   1  26       16.55       -6.36     17.31 o
 -13   1  26      216.42      194.36     25.91 o
 -12   1  26        5.83       -0.78     16.85 o
 -11   1  26      183.52      193.40     26.96 o
 -10   1  26      631.61      663.46     43.04 o
  -9   1  26       44.92       -7.15     19.07 o
  -8   1  26      778.87      876.77     51.76 o
 -17   2  26      152.42      150.95     27.99 o
 -16   2  26      102.27       90.47     23.18 o
 -15   2  26      125.31      120.66     24.71 o
 -14   2  26      406.80      296.10     30.61 o
 -13   2  26      299.82      248.24     28.61 o
 -12   2  26      166.39      102.01     23.01 o
 -11   2  26      266.81      291.13     30.42 o
 -10   2  26      234.88      277.31     41.35 o
  -9   2  26      117.64      127.05     25.54 o
  -8   2  26        0.01       40.57     22.46 o
 -16   3  26     1281.11     1346.24     57.30 o
 -15   3  26      258.98      254.62     30.04 o
 -14   3  26     1111.76     1165.12     52.12 o
 -13   3  26     1092.49     1105.40     51.74 o
 -12   3  26       28.89       -6.21     18.01 o
 -11   3  26       79.66       40.10     20.16 o
 -10   3  26     1116.23     1140.20     51.94 o
  -9   3  26      229.61      236.30     29.54 o
 -16   4  26      283.96      259.24     30.33 o
 -15   4  26       95.74       83.29     27.57 o
 -14   4  26      608.73      583.45     39.41 o
 -13   4  26      899.88      908.26     46.67 o
 -12   4  26      365.25      329.65     36.96 o
 -11   4  26       70.76       75.92     21.82 o
 -10   4  26      394.69      390.65     34.59 o
  -9   4  26      174.41      241.99     52.63 o
 -15   5  26       62.70       84.41     21.95 o
 -14   5  26      487.73      496.19     36.06 o
 -13   5  26      101.01       80.06     22.44 o
 -12   5  26      597.49      672.23     41.51 o
 -11   5  26      265.87      260.65     32.89 o
 -10   5  26       18.27        5.65     18.96 o
 -14   6  26       37.92       50.73     21.14 o
 -13   6  26     1438.43     1501.55     80.19 o
 -12   6  26      715.56      729.77     51.20 o
 -11   6  26      824.87      825.06     67.43 o
 -16   1  27      664.26      563.37     42.00 o
 -15   1  27      178.21      121.33     25.66 o
 -14   1  27      183.60      126.11     24.76 o
 -13   1  27      779.82      761.59     46.24 o
 -12   1  27       14.75        0.88     18.60 o
 -11   1  27     1716.17     1801.22     79.25 o
 -10   1  27      476.74      412.86     37.49 o
 -16   2  27      413.35      376.41     36.96 o
 -15   2  27      342.15      338.62     34.80 o
 -14   2  27     1537.36     1572.10     59.64 o
 -13   2  27      518.34      545.53     40.33 o
 -12   2  27        2.12       -4.96     19.57 o
 -11   2  27      137.45      136.02     26.56 o
 -10   2  27      125.67      103.77     27.37 o
 -15   3  27      299.39      348.68     34.29 o
 -14   3  27      203.24      250.33     31.06 o
 -13   3  27       27.52       36.95     21.42 o
 -12   3  27       42.42       19.25     20.89 o
 -11   3  27       27.18       13.90     20.02 o
 -14   4  27     1428.27     1432.04     56.86 o
 -13   4  27      112.28       73.49     23.84 o
 -12   4  27      176.15      225.22     29.58 o
 -11   4  27       25.34       29.13     21.48 o
 -14   0  28      263.34      259.00     62.94 o
 -13   0  28       30.72       -4.82     27.11 o
 -12   0  28      802.04      922.20     74.32 o
 -14   1  28      609.92      617.00     57.95 o
 -13   1  28       78.82       66.03     23.35 o
 -12   1  28        5.80      -14.02     19.89 o
 
